# Supplementary material for: The Potential of Sewage Sludge to Predict and Evaluate the Human Chemical Exposome
Source: Environ Sci Technol Lett. 2021 Nov 12;8(12):1077–84. doi: 10.1021/acs.estlett.1c00848 (PMC9132361; doi:10.1021/acs.estlett.1c00848)
Supplement: Supplementary file 2 — ez1c00848_si_002.xlsx [file ez1c00848_si_002.xlsx]

## Sheet: Exp. Fragments
NORMAN Substance ID	Name	Formula	CAS number	SMILES	InChIKey	ChemSpiderID	Source
NS00000001	Sulfaclozine	C10H9ClN4O2S	CAS_RN: 102-65-8	c1cc(ccc1N)S(=O)(=O)Nc2cncc(n2)Cl	QKLPUVXBJHRFQZ-UHFFFAOYSA-N	60252	Positive
NS00000002	Sulfachloropyridazine	C10H9ClN4O2S	CAS_RN: 80-32-0	c1cc(ccc1N)S(=O)(=O)Nc2ccc(nn2)Cl	XOXHILFPRYWFOD-UHFFFAOYSA-N	6382	Positive
NS00000003	Sulfaguanidine	C7H10N4O2S	CAS_RN: 57-67-0	c1cc(ccc1N)S(=O)(=O)NC(=N)N	BRBKOPJOKNSWSG-UHFFFAOYSA-N	5133	Positive
NS00000004	Sulfamerazine	C11H12N4O2S	CAS_RN: 127-79-7	Cc1ccnc(n1)NS(=O)(=O)c2ccc(cc2)N	QPPBRPIAZZHUNT-UHFFFAOYSA-N	5134	Positive
NS00000005	Sulfamethizole	C9H10N4O2S2	CAS_RN: 144-82-1	Cc1nnc(s1)NS(=O)(=O)c2ccc(cc2)N	VACCAVUAMIDAGB-UHFFFAOYSA-N	5137	Positive;Negative
NS00000006	Sulfamoxole	C11H13N3O3S	CAS_RN: 729-99-7	Cc1c(oc(n1)NS(=O)(=O)c2ccc(cc2)N)C	CYFLXLSBHQBMFT-UHFFFAOYSA-N	12361	Positive
NS00000007	Sulfanilamide	C6H8N2O2S	CAS_RN: 1337-39-9	c1cc(ccc1N)S(=O)(=O)N	FDDDEECHVMSUSB-UHFFFAOYSA-N	5142	Positive
NS00000008	Cefoperazone	C25H27N9O8S2	CAS_RN: 62893-19-0	O=C2N1/C(=C(CS[C@@H]1[C@@H]2NC(=O)[C@H](c3ccc(O)cc3)NC(=O)N4C(=O)C(=O)N(CC)CC4)CSc5nnnn5C)C(=O)O	GCFBRXLSHGKWDP-WJONJSRFSA-N	5408849	Positive;Negative
NS00000009	Tiamulin	C28H47NO4S	CAS_RN: 55297-95-5	CCN(CC)CCSCC(=O)O[C@@H]1C[C@@]([C@H]([C@@H]([C@@]23CC[C@H]([C@@]1([C@@H]2C(=O)CC3)C)C)C)O)(C)C=C	UURAUHCOJAIIRQ-QGLSALSOSA-N	571196	Positive
NS00000010	Albendazole oxide	C12H15N3O3S	CAS_RN: 54029-12-8	CCCS(=O)c1ccc2c(c1)nc([nH]2)NC(=O)OC	VXTGHWHFYNYFFV-UHFFFAOYSA-N	75767	Positive
NS00000011	Arprinocid	C12H9ClFN5	CAS_RN: 55779-18-5	c1cc(c(c(c1)Cl)Cn2cnc3c2ncnc3N)F	NAPNOSFRRMHNBJ-UHFFFAOYSA-N	37936	Positive
NS00000012	Clopidol	C7H7Cl2NO	CAS_RN: 2971-90-6	Cc1c(c(c(c(n1)C)Cl)O)Cl	ZDPIZLCVJAAHHR-UHFFFAOYSA-N	17084	Positive
NS00000013	Ethopabate	C12H15NO4	CAS_RN: 59-06-3	CCOc1cc(ccc1C(=O)OC)NC(=O)C	GOVWOKSKFSBNGD-UHFFFAOYSA-N	5812	Positive;Negative
NS00000014	Idaverine	C24H39N3O3	CAS_RN: 100927-13-7	CCN(CCCC(=O)N1CCC(CC1)C(=O)N(C)C)[C@@H](C)CC2=CC=C(C=C2)OC	FUWZBLSXACKFQX-IBGZPJMESA-N	8517380	Positive
NS00000015	Robenidine	C15H13Cl2N5	CAS_RN: 25875-51-8	C1=CC(=CC=C1/C=N/NC(=N)N/N=C/C2=CC=C(C=C2)Cl)Cl	MOOFYEJFXBSZGE-LQGKIZFRSA-N	7844905	Positive;Negative
NS00000016	Mabuterol	C13H18ClF3N2O	CAS_RN: 56341-08-3	CC(C)(C)NCC(c1cc(c(c(c1)Cl)N)C(F)(F)F)O	JSJCTEKTBOKRST-UHFFFAOYSA-N	3857	Positive
NS00000017	Ractopamine	C18H23NO3	CAS_RN: 97825-25-7	CC(CCc1ccc(cc1)O)NCC(c2ccc(cc2)O)O	YJQZYXCXBBCEAQ-UHFFFAOYSA-N	50604	Positive
NS00000018	Meloxicam	C14H13N3O4S2	CAS_RN: 133687-22-6	Cc1cnc(s1)/N=C(/C2=C(c3ccccc3S(=O)(=O)N2C)O)O	ZRVUJXDFFKFLMG-UHFFFAOYSA-N	10442740	Positive
NS00000019	5-Hydroxy-2-[2-methyl-3-(trifluoromethyl)anilino]pyridine-3-carboxylic acid	C14H11F3N2O3	CAS_RN: 75369-61-8	Cc1c(cccc1Nc2c(cc(cn2)O)C(=O)O)C(F)(F)F	JSXNJGKWSWRIGA-UHFFFAOYSA-N	22547057	Positive
NS00000020	Imidocarb	C19H20N6O	CAS_RN: 27885-92-3	c1cc(cc(c1)NC(=O)Nc2cccc(c2)C3=NCCN3)C4=NCCN4	SCEVFJUWLLRELN-UHFFFAOYSA-N	20102	Positive;Negative
NS00000021	Bromhexine	C14H20Br2N2	CAS_RN: 3572-43-8	CN(Cc1cc(cc(c1N)Br)Br)C2CCCCC2	OJGDCBLYJGHCIH-UHFFFAOYSA-N	2348	Positive
NS00000022	Carbadox	C11H10N4O4	CAS_RN: 6804-07-5	COC(=O)N=NC=C1C=[N+](C2=CC=CC=C2N1O)[O-]	BPMVRAQIQQEBLN-UHFFFAOYSA-N	4510104	Positive
NS00000023	Baquiloprim	C17H20N6	CAS_RN: 102280-35-3	CC1=CC(=C2C=CC=NC2=C1N(C)C)CC3=CN=C(N=C3N)N	AIOWJIMWVFWROP-UHFFFAOYSA-N	8037126	Positive
NS00000024	Rifaximin	C43H51N3O11	CAS_RN: 88747-56-2	C[C@H]1/C=C/C=C(C(=O)NC2=C(C3=C(C4=C(C(=C3O)C)O[C@@](C4=O)(O/C=C/[C@@H]([C@H]([C@H]([C@@H]([C@@H]([C@@H]([C@H]1O)C)O)C)OC(=O)C)C)OC)C)C5=C2N6C=CC(=CC6=N5)C)O)/C	NZCRJKRKKOLAOJ-XRCRFVBUSA-N	23975968	Positive;Negative
NS00000025	Lincomycin	C18H34N2O6S	CAS_RN: 154-21-2	CCC[C@@H]1C[C@H](N(C1)C)/C(=N[C@@H]([C@@H]2[C@@H]([C@@H]([C@H]([C@H](O2)SC)O)O)O)[C@@H](C)O)/O	OJMMVQQUTAEWLP-KIDUDLJLSA-N	2272112	Positive;Negative
NS00000026	Droperidol	C22H22FN3O2	CAS_RN: 548-73-2	c1ccc2c(c1)nc(n2C3=CCN(CC3)CCCC(=O)c4ccc(cc4)F)O	RMEDXOLNCUSCGS-UHFFFAOYSA-N	3056	Positive;Negative
NS00000027	Lidocaine	C14H22N2O	CAS_RN: 137-58-6	CCN(CC)CC(=O)NC1=C(C)C=CC=C1C	NNJVILVZKWQKPM-UHFFFAOYSA-N	3548	Positive
NS00000028	Allotetrahydrocortisone	C21H32O5	CAS_RN: 547-77-3	CC12CCC(CC1CCC3C2C(=O)CC4(C3CCC4(C(=O)CO)O)C)O	SYGWGHVTLUBCEM-UHFFFAOYSA-N	537175	Positive
NS00000029	6-Propyl-2-thiouracil	C7H10N2OS	CAS_RN: 51-52-5	CCCc1cc(nc(n1)S)O	KNAHARQHSZJURB-UHFFFAOYSA-N	571424	Positive
NS00000030	Sertraline	C17H17Cl2N	CAS_RN: 79617-96-2	CN[C@H]1CC[C@@H](C2=CC=C(Cl)C(Cl)=C2)C2=C1C=CC=C2	VGKDLMBJGBXTGI-SJCJKPOMSA-N	61881	Positive
NS00000031	Venlafaxine	C17H27NO2	CAS_RN: 93413-69-5	CN(C)CC(c1ccc(cc1)OC)C2(CCCCC2)O	PNVNVHUZROJLTJ-UHFFFAOYSA-N	5454	Positive
NS00000032	Amitriptyline	C20H23N	CAS_RN: 50-48-6	CN(C)CCC=C1c2ccccc2CCc3c1cccc3	KRMDCWKBEZIMAB-UHFFFAOYSA-N	2075	Positive
NS00000033	Risperidone	C23H27FN4O2	CAS_RN: 106266-06-2	CC1=C(CCN2CCC(CC2)C2=NOC3=C2C=CC(F)=C3)C(=O)N2CCCCC2=N1	RAPZEAPATHNIPO-UHFFFAOYSA-N	4895	Positive
NS00000034	Lorazepam	C15H10Cl2N2O2	CAS_RN: 846-49-1	c1ccc(c(c1)C2=NC(C(=O)Nc3c2cc(cc3)Cl)O)Cl	DIWRORZWFLOCLC-UHFFFAOYSA-N	3821	Positive;Negative
NS00000035	Citalopram	C20H21FN2O	CAS_RN: 59729-33-8	CN(C)CCCC1(OCC2=C1C=CC(=C2)C#N)C1=CC=C(F)C=C1	WSEQXVZVJXJVFP-UHFFFAOYSA-N	2669	Positive
NS00000036	Olanzapine	C17H20N4S	CAS_RN: 132539-06-1	Cc1cc2c(s1)Nc3ccccc3N=C2N4CCN(CC4)C	KVWDHTXUZHCGIO-UHFFFAOYSA-N	10442212	Positive
NS00000037	Paroxetine	C19H20FNO3	CAS_RN: 61869-08-7	c1cc(ccc1[C@@H]2CCNC[C@H]2COc3ccc4c(c3)OCO4)F	AHOUBRCZNHFOSL-YOEHRIQHSA-N	39888	Positive
NS00000038	Clomipramine	C19H23ClN2	CAS_RN: 303-49-1	CN(C)CCCN1c2ccccc2CCc3c1cc(cc3)Cl	GDLIGKIOYRNHDA-UHFFFAOYSA-N	2699	Positive
NS00000039	Doxepin	C19H21NO	CAS_RN: 1668-19-5	CN(C)CC/C=C1/c2ccccc2COc3c1cccc3	ODQWQRRAPPTVAG-BOPFTXTBSA-N	580858	Positive
NS00000040	3,6-Diacetylmorphine	C21H23NO5	CAS_RN: 561-27-3	CC(=O)Oc1ccc2c3c1O[C@@H]4[C@]35CCN([C@H](C2)[C@@H]5C=C[C@@H]4OC(=O)C)C	GVGLGOZIDCSQPN-PVHGPHFFSA-N	4575379	Positive
NS00000041	Nitrazepam	C15H11N3O3	CAS_RN: 146-22-5	c1ccc(cc1)C2=NCC(=Nc3c2cc(cc3)[N+](=O)[O-])O	KJONHKAYOJNZEC-UHFFFAOYSA-N	4350	Positive;Negative
NS00000042	Chlordiazepoxide	C16H14ClN3O	CAS_RN: 58-25-3	C/N=C1/C[N+](=C(c2cc(ccc2N1)Cl)c3ccccc3)[O-]	ANTSCNMPPGJYLG-UHFFFAOYSA-N	10248513	Positive
NS00000043	Amlodipine	C20H25ClN2O5	CAS_RN: 88150-42-9	CCOC(=O)C1=C(NC(=C(C1c2ccccc2Cl)C(=O)OC)C)COCCN	HTIQEAQVCYTUBX-UHFFFAOYSA-N	2077	Positive;Negative
NS00000044	Fentanyl	C22H28N2O	CAS_RN: 437-38-7	CCC(=O)N(C1CCN(CCC2=CC=CC=C2)CC1)C1=CC=CC=C1	PJMPHNIQZUBGLI-UHFFFAOYSA-N	3228	Positive
NS00000045	Norketamine	C12H14ClNO	CAS_RN: 35211-10-0	c1ccc(c(c1)C2(CCCCC2=O)N)Cl	BEQZHFIKTBVCAU-UHFFFAOYSA-N	110322	Positive
NS00000046	8-Hydroxy Mirtazapine	C17H19N3O	CAS_RN: 102335-57-9	CN1CCN2C(C1)C1=CC=CC=C1CC1=CC(O)=CN=C21	DAWYIZBOUQIVNX-UHFFFAOYSA-N	9674933	Positive
NS00000047	N-Desmethylclozapine	C17H17ClN4	CAS_RN: 6104-71-8	ClC1=CC2=C(C=C1)N=C1C=CC=CC1=C(N2)N1CCNCC1	HESZUPIXRNZIOI-UHFFFAOYSA-N	2718	Positive
NS00000048	Desmethylsertraline	C16H15Cl2N	CAS_RN: 87857-41-8	N[C@H]1CC[C@@H](C2=CC(Cl)=C(Cl)C=C2)C2=CC=CC=C12	SRPXSILJHWNFMK-ZBEGNZNMSA-N	102729	Positive
NS00000049	6-O-Monoacetylmorphine	C19H21NO4	CAS_RN: 2784-73-8	CC(=O)OC(C=5)C(O2)C(C4)(c13)C([H])(C5)C(N(C)C4)Cc(ccc(O)c23)1	JJGYGPZNTOPXGV-UHFFFAOYSA-N	4575434	Positive
NS00000050	Tetrahydrocannabinol	C21H30O2	CAS_RN: 1972-08-3	CCCCCC1=CC2=C(C3C=C(CCC3C(O2)(C)C)C)C(=C1)O	CYQFCXCEBYINGO-UHFFFAOYSA-N	2872	Positive;Negative
NS00000051	Ecgonine methyl ester	C10H17NO3	CAS_RN: 136765-34-9	COC(=O)[C@@H]1C2CCC(C[C@@H]1O)N2C	QIQNNBXHAYSQRY-ABIFROTESA-N	391939	Positive
NS00000052	Lysergide	C20H25N3O	CAS_RN: 50-37-3	CCN(CC)C(=O)C1CN(C2CC3=CNC4=CC=CC(=C34)C2=C1)C	VAYOSLLFUXYJDT-UHFFFAOYSA-N	3843	Positive
NS00000053	4'-Methyl-alpha-pyrrolidinopropiophenone	C14H19NO	CAS_RN: 1313393-58-6	Cc1ccc(cc1)C(=O)C(C)N2CCCC2	APSJUNFBAXIXLK-UHFFFAOYSA-N	4936084	Positive
NS00000054	6-Methyl-2-thiouracil	C5H6N2OS	CAS_RN: 56-04-2	Cc1cc(=O)[nH]c(=S)[nH]1	HWGBHCRJGXAGEU-UHFFFAOYSA-N	580871	Positive
NS00000055	2-Methyl-4-amino-6-methoxy-s-triazine	C5H8N4O	CAS_RN: 1668-54-8	COC1=NC(N)=NC(C)=N1	NXFQWRWXEYTOTK-UHFFFAOYSA-N	14716	Positive
NS00000056	N-(2,4-Dimethylphenyl)-N-methylimidoformamide	C10H14N2	CAS_RN: 33089-74-6	Cc1ccc(c(c1)C)N(C)C=N	UBLNTZNUSGCINZ-UHFFFAOYSA-N	15060641	Positive
NS00000057	2-Chloro-4,6-diamino-1,3,5-triazine	C3H4ClN5	CAS_RN: 3397-62-4	c1(nc(nc(n1)Cl)N)N	FVFVNNKYKYZTJU-UHFFFAOYSA-N	17781	Positive
NS00000058	Acetochlor ESA	C14H21NO5S	CAS_RN: 187022-11-3	CCOCN(C(=O)CS(O)(=O)=O)C1=C(C)C=CC=C1CC	HXAIQOCRALNGKB-UHFFFAOYSA-N	4932268	Positive;Negative
NS00000059	Metolachlor morpholinone	C14H19NO2	CAS_RN: 120375-14-6	CCC1=CC=CC(C)=C1N1C(C)COCC1=O	DVBDYPDVNRJKNJ-UHFFFAOYSA-N	156619	Positive
NS00000060	Benzenecarboximidamide	C7H8N2	CAS_RN: 618-39-3	c1ccc(cc1)C(=N)N	PXXJHWLDUBFPOL-UHFFFAOYSA-N	2242	Positive
NS00000061	N,N'-Dimethylimidazolidinone	C5H10N2O	CAS_RN: 80-73-9	CN1CCN(C1=O)C	CYSGHNMQYZDMIA-UHFFFAOYSA-N	6409	Positive
NS00000062	4-Hydroxy-1H-benzotriazole	C6H5N3O	CAS_RN: 26725-51-9	O=C1C=CC=C2NNN=C12	NPZTUJOABDZTLV-UHFFFAOYSA-N	2040044	Positive
NS00000063	Omethoate	C5H12NO4PS	CAS_RN: 1113-02-6	CNC(=O)CSP(=O)(OC)OC	PZXOQEXFMJCDPG-UHFFFAOYSA-N	13574	Positive
NS00000064	Acephate	C4H10NO3PS	CAS_RN: 30560-19-1	CC(=O)NP(=O)(OC)SC	YASYVMFAVPKPKE-UHFFFAOYSA-N	1905	Positive;Negative
NS00000065	Monocrotophos	C7H14NO5P	CAS_RN: 6923-22-4	C/C(=CC(=NC)O)/OP(=O)(OC)OC	KRTSDMXIXPKRQR-AATRIKPKSA-N	4522053	Positive
NS00000066	Fenthion	C10H15O3PS2	CAS_RN: 55-38-9	COP(=S)(OC)OC1=CC(C)=C(SC)C=C1	PNVJTZOFSHSLTO-UHFFFAOYSA-N	3229	Positive
NS00000067	Acetochlor	C14H20ClNO2	CAS_RN: 34256-82-1	CCOCN(C(=O)CCl)C1=C(CC)C=CC=C1C	VTNQPKFIQCLBDU-UHFFFAOYSA-N	1911	Positive
NS00000068	Napropamide	C17H21NO2	CAS_RN: 15299-99-7	CCN(CC)C(=O)C(C)OC1=C2C=CC=CC2=CC=C1	WXZVAROIGSFCFJ-UHFFFAOYSA-N	25304	Positive
NS00000069	Desmedipham	C16H16N2O4	CAS_RN: 13684-56-5	CCOC(=O)NC1=CC=CC(OC(=O)NC2=CC=CC=C2)=C1	WZJZMXBKUWKXTQ-UHFFFAOYSA-N	23133	Positive
NS00000070	Thiocyclam	C5H11NS3	CAS_RN: 31895-21-3	CN(C)C1CSSSC1	DNVLJEWNNDHELH-UHFFFAOYSA-N	33084	Positive
NS00000071	Dichlormid	C8H11Cl2NO	CAS_RN: 37764-25-3	C=CCN(CC=C)C(=O)C(Cl)Cl	YRMLFORXOOIJDR-UHFFFAOYSA-N	34686	Positive
NS00000072	Tyramine	C8H11NO	CAS_RN: 51-67-2	NCCc(c1)ccc(O)c1	DZGWFCGJZKJUFP-UHFFFAOYSA-N	5408	Positive;Negative
NS00000073	Agmatine	C5H14N4	CAS_RN: 306-60-5	C(CCNC(=N)N)CN	QYPPJABKJHAVHS-UHFFFAOYSA-N	194	Positive
NS00000074	C.I. Solvent Yellow 14	C16H12N2O	CAS_RN: 842-07-9	c1ccc(cc1)/N=N/c2c3ccccc3ccc2O	MRQIXHXHHPWVIL-ISLYRVAYSA-N	10296256	Positive
NS00000075	C.I. Solvent Red 23	C22H16N4O	CAS_RN: 85-86-9	c1ccc(cc1)/N=Nc2ccc(cc2)/N=N/c3c4ccccc4ccc3O	FHNINJWBTRXEBC-HXEHWPEMSA-N	16736189	Positive
NS00000076	Alitame	C14H25N3O4S	CAS_RN: 80863-62-3	C[C@H](C(=O)NC1C(SC1(C)C)(C)C)NC(=O)[C@H](CC(=O)O)N	IVBOUFAWPCPFTQ-SFYZADRCSA-N	58297	Positive
NS00000077	3,4-Dichloroaniline	C6H5Cl2N	CAS_RN: 95-76-1	C1=CC(=C(C=C1N)Cl)Cl	SDYWXFYBZPNOFX-UHFFFAOYSA-N	13860720	Positive
NS00000078	Aceclofenac	C16H13Cl2NO4	CAS_RN: 954-67-6	Clc2cccc(Cl)c2Nc1ccccc1CC(=O)OCC(=O)O	MNIPYSSQXLZQLJ-UHFFFAOYSA-N	64809	Positive
NS00000079	Aflatoxin B1	C17H12O6	CAS_RN: 1162-65-8	COC1=C2C3=C(C(=O)CC3)C(=O)OC2=C4[C@@H]5C=CO[C@@H]5OC4=C1	OQIQSTLJSLGHID-WNWIJWBNSA-N	162470	Positive
NS00000081	Aflatoxin G2	C17H14O7	CAS_RN: 7241-98-7	O=C/4Oc3c1c(OC2OCCC12)cc(OC)c3C5=C4C(=O)OCC5	WPCVRWVBBXIRMA-UHFFFAOYSA-N	22132	Positive;Negative
NS00000082	Aflatoxin M1	C17H12O7	CAS_RN: 6795-23-9	COc3cc4O[C@H]5OC=C/[C@@]5(O)c4c2OC(=O)C/1=C(/CCC1=O)c23	MJBWDEQAUQTVKK-IAGOWNOFSA-N	21169428	Positive
NS00000083	Aldicarb	C7H14N2O2S	CAS_RN: 116-06-3	CC(C)(/C=N/OC(=O)NC)SC	QGLZXHRNAYXIBU-WEVVVXLNSA-N	7844539	Positive
NS00000084	Aldoxycarb	C7H14N2O4S	CAS_RN: 1646-88-4	CC(C)(/C=N/OC(=O)NC)S(=O)(=O)C	YRRKLBAKDXSTNC-WEVVVXLNSA-N	7844561	Positive
NS00000085	Aldicarb sulfoxide	C7H14N2O3S	CAS_RN: 1646-87-3	CC(C)(/C=N/OC(=O)NC)[S+](C)[O-]	BXPMAGSOWXBZHS-WEVVVXLNSA-N	7843407	Positive
NS00000087	Azaperol	C19H24FN3O	CAS_RN: 2804-05-9	Fc1ccc(cc1)C(O)CCCN3CCN(c2ncccc2)CC3	LVXYAFNPMXCRJI-UHFFFAOYSA-N	2338342	Positive
NS00000088	Azaperone	C19H22FN3O	CAS_RN: 1649-18-9	C1CN(CCN1CCCC(=O)C2=CC=C(C=C2)F)C3=CC=CC=N3	XTKDAFGWCDAMPY-UHFFFAOYSA-N	14695	Positive
NS00000089	Beclazone	C28H37ClO7	CAS_RN: 5534-09-8	CCC(=O)OCC(=O)[C@]1([C@H](C[C@@H]2[C@@]1(C[C@@H]([C@]3([C@H]2CCC4=CC(=O)C=C[C@@]43C)Cl)O)C)C)OC(=O)CC	KUVIULQEHSCUHY-XYWKZLDCSA-N	20396	Positive
NS00000093	Benoxacor	C11H11Cl2NO2	CAS_RN: 98730-04-2	CC1COC2=CC=CC=C2N1C(=O)C(Cl)Cl	PFJJMJDEVDLPNE-UHFFFAOYSA-N	56101	Positive
NS00000094	Bensulide	C14H24NO4PS3	CAS_RN: 741-58-2	CC(C)OP(=S)(OC(C)C)SCCNS(=O)(=O)C1=CC=CC=C1	RRNIZKPFKNDSRS-UHFFFAOYSA-N	12397	Positive
NS00000099	Budesonide	C25H34O6	CAS_RN: 51333-22-3	CCCC1O[C@@H]2C[C@H]3[C@@H]4CCC5=CC(=O)C=C[C@@]5([C@H]4[C@H](C[C@@]3([C@@]2(O1)C(=O)CO)C)O)C	VOVIALXJUBGFJZ-KWVAZRHASA-N	4444479	Positive
NS00000101	Butralin	C14H21N3O4	CAS_RN: 33629-47-9	CCC(C)NC1=C(C=C(C=C1[N+](=O)[O-])C(C)(C)C)[N+](=O)[O-]	SPNQRCTZKIBOAX-UHFFFAOYSA-N	33600	Positive
NS00000105	Cefquinome	C23H25N6O5S2	CAS_RN: 84957-30-2	CO/N=C(/C1=CSC(=N1)N)C(=O)N[C@H]2[C@@H]3N(C2=O)C(=C(CS3)C[N+]4=CC=CC5=C4CCCC5)C(=O)[O-]	YWKJNRNSJKEFMK-PQFQYKRASA-N	16736863	Positive
NS00000110	Clenpenterol	C13H20Cl2N2O	CAS_RN: 482-94-0	CCC(C)(C)NCC(O)c1cc(Cl)c(N)c(Cl)c1	QVBOTMGSBYXVJQ-UHFFFAOYSA-N	148689	Positive
NS00000111	Clobetasol propionate	C25H32ClFO5	CAS_RN: 25122-41-2	CCC(=O)O[C@@]1([C@H](C[C@@H]2[C@@]1(C[C@@H]([C@]3([C@H]2CCC4=CC(=O)C=C[C@@]43C)F)O)C)C)C(=O)CCl	CBGUOGMQLZIXBE-XGQKBEPLSA-N	30399	Positive
NS00000112	Clodinafop-propargyl	C17H13ClFNO4	CAS_RN: 126301-94-8	C[C@H](C(=O)OCC#C)OC1=CC=C(C=C1)OC2=C(C=C(C=N2)Cl)F	JBDHZKLJNAIJNC-LLVKDONJSA-N	83449	Positive
NS00000113	Cloquintocet-mexyl	C18H22ClNO3	CAS_RN: 99607-70-2	CCCCCC(C)OC(=O)COC1=C2C(=C(C=C1)Cl)C=CC=N2	COYBRKAVBMYYSF-UHFFFAOYSA-N	84430	Positive
NS00000114	Cloxacillin	C19H18ClN3O5S	CAS_RN: 61-72-3	O=C(O)[C@@H]3N4C(=O)[C@@H](NC(=O)c2c(onc2c1ccccc1Cl)C)[C@H]4SC3(C)C	LQOLIRLGBULYKD-JKIFEVAISA-N	5873	Positive;Negative
NS00000117	Cyproconazole	C15H18ClN3O	CAS_RN: 94361-06-5	CC(C1CC1)C(CN2C=NC=N2)(C3=CC=C(C=C3)Cl)O	UFNOUKDBUJZYDE-UHFFFAOYSA-N	77706	Positive;Negative
NS00000118	Cyprodinil	C14H15N3	CAS_RN: 121552-61-2	CC1=CC(=NC(=N1)NC2=CC=CC=C2)C3CC3	HAORKNGNJCEJBX-UHFFFAOYSA-N	77885	Positive
NS00000120	Vomitoxin	C15H20O6	CAS_RN: 51481-10-8	CC1=C[C@@H]2[C@]([C@@H](C1=O)O)([C@]3(C[C@H]([C@H]([C@@]34CO4)O2)O)C)CO	LINOMUASTDIRTM-QGRHZQQGSA-N	36584	Positive
NS00000121	Desmetryn	C8H15N5S	CAS_RN: 1014-69-3	S(c1nc(nc(n1)NC(C)C)NC)C	HCRWJJJUKUVORR-UHFFFAOYSA-N	13302	Positive
NS00000122	Bromomethyl phenyl sulfone	C22H29FO4	CAS_RN: 19169-90-5	O=C(C)[C@]3(O)[C@]2(C[C@H](O)[C@]4(F)[C@@]/1(C(=C/C(=O)C=C1)CC[C@H]4[C@@H]2C[C@@H]3C)C)C	IKGBPSZWCRRUQS-DTAAKRQUSA-N	64259	Positive
NS00000126	1,2-Dimethyl-5-nitroimidazole	C5H7N3O2	CAS_RN: 551-92-8	CC1=NC=C(N1C)[N+](=O)[O-]	IBXPYPUJPLLOIN-UHFFFAOYSA-N	2980	Positive
NS00000127	Dipropyl phthalate	C14H18O4	CAS_RN: 131-16-8	CCCOC(=O)C1=CC=CC=C1C(=O)OCCC	MQHNKCZKNAJROC-UHFFFAOYSA-N	8241	Positive
NS00000128	Emamectin B1A	C49H75NO13	-	CC[C@H](C)[C@@H]1[C@H](C=C[C@@]2(O1)C[C@@H]3C[C@H](O2)C/C=C(/[C@H]([C@H](/C=C/C=C/4CO[C@H]5[C@@]4([C@@H](C=C([C@H]5O)C)C(=O)O3)O)C)O[C@H]6C[C@@H]([C@H]([C@@H](O6)C)O[C@H]7C[C@@H]([C@H]([C@@H](O7)C)NC)OC)OC)C)C	CXEGAUYXQAKHKJ-NSBHKLITSA-N	57261214	Positive;Negative
NS00000130	Ethiofencarb	C11H15NO2S	CAS_RN: 29973-13-5	CCSCC1=CC=CC=C1OC(=O)NC	HEZNVIYQEUHLNI-UHFFFAOYSA-N	31991	Positive
NS00000132	2-[(Ethanesulfinyl)methyl]phenyl hydrogen methylcarbonimidate (Ethiofencarb sulfoxide)	C11H15NO3S	CAS_RN: 53380-22-6	O=C(Oc1ccccc1CS(=O)CC)NC	OMOLDRXZKFFGJI-UHFFFAOYSA-N	1978450	Positive
NS00000134	Fenamiphos	C13H22NO3PS	CAS_RN: 22224-92-6	CCOP(=O)(NC(C)C)OC1=CC(=C(C=C1)SC)C	ZCJPOPBZHLUFHF-UHFFFAOYSA-N	28827	Positive;Negative
NS00000137	Fenoxaprop-ethyl	C18H16ClNO5	CAS_RN: 87714-45-2	CCOC(=O)C(C)OC1=CC=C(C=C1)OC2=NC3=C(O2)C=C(C=C3)Cl	PQKBPHSEKWERTG-UHFFFAOYSA-N	43609	Positive
NS00000145	Fumonisin B1	C34H59NO15	CAS_RN: 116355-83-0	CCCCC(C)C(C(CC(C)CC(CCCCC(CC(C(C)N)O)O)O)OC(=O)CC(CC(=O)O)C(=O)O)OC(=O)CC(CC(=O)O)C(=O)O	UVBUBMSSQKOIBE-UHFFFAOYSA-N	56109	Positive;Negative
NS00000146	Fumonisin B2	C34H59NO14	CAS_RN: 116355-84-1	O=C(O)CC(C(=O)O)CC(=O)OC(C(C)CCCC)C(OC(=O)CC(C(=O)O)CC(=O)O)CC(C)CCCCCCC(O)CC(O)C(N)C	UXDPXZQHTDAXOZ-UHFFFAOYSA-N	3314	Positive;Negative
NS00000147	Furaltadone	C13H16N4O6	CAS_RN: 139-91-3	C1COCCN1CC2CN(C(=O)O2)N=CC3=CC=C(O3)[N+](=O)[O-]	YVQVOQKFMFRVGR-UHFFFAOYSA-N	7831887	Positive
NS00000148	Furathiocarb	C18H26N2O5S	CAS_RN: 65907-30-4	CCCCOC(=O)N(C)SN(C)C(=O)OC1=CC=CC2=C1OC(C2)(C)C	HAWJXYBZNNRMNO-UHFFFAOYSA-N	43456	Positive
NS00000150	Haloxyfop-etotyl	C19H19ClF3NO5	CAS_RN: 93438-27-8	CCOCCOC(=O)C(C)OC1=CC=C(C=C1)OC2=C(C=C(C=N2)C(F)(F)F)Cl	MIJLZGZLQLAQCM-UHFFFAOYSA-N	82841	Positive
NS00000153	HT-2 Toxin	C22H32O8	CAS_RN: 26934-87-2	CC1=C[C@@H]2[C@](C[C@@H]1OC(=O)CC(C)C)([C@]3([C@@H]([C@H]([C@H]([C@]34CO4)O2)O)O)C)COC(=O)C	PNKLMTPXERFKEN-ZIOSACBISA-N	285297	Positive
NS00000157	1-(2-Hydroxyethyl)-2-hydroxymethyl-5-nitroimidazole	C6H9N3O4	CAS_RN: 4812-40-2	[O-][N+](=O)c1cnc(n1CCO)CO	AEHPOYAOLCAMIU-UHFFFAOYSA-N	108713	Positive
NS00000160	Ivermectin	C48H74O14	CAS_RN: 70288-86-7	CC[C@@H](C)[C@@H]1[C@H](CC[C@@]2(O1)C[C@@H]3C[C@H](O2)C/C=C(/[C@H]([C@H](/C=C/C=C/4CO[C@H]5[C@@]4([C@@H](C=C([C@H]5O)C)C(=O)O3)O)C)O[C@H]6C[C@@H]([C@H]([C@@H](O6)C)O[C@H]7C[C@@H]([C@H]([C@@H](O7)C)O)OC)OC)C)C	AZSNMRSAGSSBNP-ZGXOMDHGSA-N	57261297	Positive
NS00000161	Josamycin	C42H69NO15	CAS_RN: 11033-18-4	C[C@@H]1C/C=C/C=C/[C@@H]([C@@H](C[C@@H]([C@@H]([C@H]([C@@H](CC(=O)O1)OC(=O)C)OC)O[C@H]2[C@@H]([C@H]([C@@H]([C@H](O2)C)O[C@H]3C[C@@]([C@H]([C@@H](O3)C)OC(=O)CC(C)C)(C)O)N(C)C)O)CC=O)C)O	XJSFLOJWULLJQS-NGVXBBESSA-N	30900985	Positive
NS00000167	1-Propanone, 2-(methylamino)-1-phenyl-	C10H13NO	CAS_RN: 5650-44-2	CC(C(=O)C1=CC=CC=C1)NC	LPLLVINFLBSFRP-UHFFFAOYSA-N	1519	Positive
NS00000169	Monensin	C36H62O11	CAS_RN: 1392-52-5	CC[C@]1(CC[C@@H](O1)[C@@]2(CC[C@@]3(O2)C[C@@H]([C@H]([C@H](O3)[C@@H](C)[C@H]([C@H](C)C(=O)O)OC)C)O)C)[C@H]4[C@H](C[C@@H](O4)[C@@H]5[C@H](C[C@H]([C@@](O5)(CO)O)C)C)C	GAOZTHIDHYLHMS-KEOBGNEYSA-N	389937	Positive;Negative
NS00000170	Moxidectin	C37H53NO8	CAS_RN: 113507-06-5	C[C@@H]1C/C(=C/C[C@@H]2C[C@@H](C[C@@]3(O2)C/C(=N/OC)/[C@@H]([C@H](O3)/C(=C/C(C)C)/C)C)OC(=O)[C@@H]4C=C([C@H]([C@@H]5[C@]4(/C(=C/C=C1)/CO5)O)O)C)/C	YZBLFMPOMVTDJY-CBYMMZEQSA-N	32701136	Positive
NS00000171	Moxifloxacin	C21H24FN3O4	CAS_RN: 354812-41-2	COC1=C2C(=CC(=C1N3C[C@@H]4CCCN[C@@H]4C3)F)C(=O)C(=CN2C5CC5)C(=O)O	FABPRXSRWADJSP-MEDUHNTESA-N	134802	Positive
NS00000172	Norethandrolone	C20H30O2	CAS_RN: 52-78-8	CC[C@@]1(CC[C@@H]2[C@@]1(CC[C@H]3[C@H]2CCC4=CC(=O)CC[C@H]34)C)O	ZDHCJEIGTNNEMY-XGXHKTLJSA-N	5649	Positive
NS00000173	Narasin	C43H72O11	CAS_RN: 55134-13-9	CC[C@H]([C@H]1[C@H](C[C@@H]([C@@H](O1)[C@@H](C)[C@@H]([C@H](C)C(=O)[C@H](CC)[C@@H]2[C@H](C[C@H]([C@]3(O2)C=C[C@H]([C@@]4(O3)CC[C@@](O4)(C)[C@H]5CC[C@@]([C@@H](O5)C)(CC)O)O)C)C)O)C)C)C(=O)O	VHKXXVVRRDYCIK-CWCPJSEDSA-N	58911	Positive;Negative
NS00000175	Nitrofurazone	C6H6N4O4	CAS_RN: 59-87-0	C1=C(OC(=C1)[N+](=O)[O-])/C=N/NC(=O)N	IAIWVQXQOWNYOU-FPYGCLRLSA-N	4566720	Positive;Negative
NS00000179	Oxytetracycline	C22H24N2O9	CAS_RN: 79-57-2	C[C@@]1([C@H]2[C@@H]([C@H]3[C@@H](C(=C(C(=O)[C@]3(C(=C2C(=O)C4=C1C=CC=C4O)O)O)C(=O)N)O)N(C)C)O)O	IWVCMVBTMGNXQD-PXOLEDIWSA-N	10482174	Positive;Negative
NS00000181	Prednisolone acetate	C23H30O6	CAS_RN: 52-21-1	CC(=O)OCC(=O)[C@]1(CC[C@@H]2[C@@]1(C[C@@H]([C@H]3[C@H]2CCC4=CC(=O)C=C[C@]34C)O)C)O	LRJOMUJRLNCICJ-JZYPGELDSA-N	5629	Positive
NS00000182	Procaine	C13H20N2O2	CAS_RN: 59-46-1	CCN(CC)CCOC(=O)C1=CC=C(N)C=C1	MFDFERRIHVXMIY-UHFFFAOYSA-N	4745	Positive
NS00000186	Sulfanitran	C14H13N3O5S	CAS_RN: 122-16-7	CC(=O)NC1=CC=C(C=C1)S(=O)(=O)NC2=CC=C(C=C2)[N+](=O)[O-]	GWBPFRGXNGPPMF-UHFFFAOYSA-N	5143	Negative
NS00000188	T-2 toxin	C24H34O9	CAS_RN: 9061-58-9	CC1=C[C@@H]2[C@](C[C@@H]1OC(=O)CC(C)C)([C@]3([C@@H]([C@H]([C@H]([C@@]34CO4)O2)O)OC(=O)C)C)COC(=O)C	BXFOFFBJRFZBQZ-QYWOHJEZSA-N	4447526	Positive
NS00000191	Tolylfluanid	C10H13Cl2FN2O2S2	CAS_RN: 731-27-1	O=S(=O)(N(SC(Cl)(Cl)F)c1ccc(cc1)C)N(C)C	HYVWIQDYBVKITD-UHFFFAOYSA-N	12364	Positive
NS00000192	Vernolate	C10H21NOS	CAS_RN: 1929-77-7	CCCN(CCC)C(=O)SCCC	OKUGPJPKMAEJOE-UHFFFAOYSA-N	15204	Positive
NS00000193	Zearalanol	C18H26O5	CAS_RN: 26538-44-3	O=C1OC(CCCC(O)CCCCCc2cc(O)cc(O)c12)C	DWTTZBARDOXEAM-UHFFFAOYSA-N	20916	Positive;Negative
NS00000194	Diketometribuzin	C7H12N4O2	CAS_RN: 56507-37-0	O=C(NN=C1C(C)(C)C)N(N)C1=O	AHBXXEZLRFCZSF-UHFFFAOYSA-N	38241	Positive;Negative
NS00000195	Sotalol	C12H20N2O3S	CAS_RN: 3930-20-9	CC(C)NCC(C1=CC=C(C=C1)NS(=O)(=O)C)O	ZBMZVLHSJCTVON-UHFFFAOYSA-N	5063	Positive;Negative
NS00000196	Propranolol	C16H21NO2	CAS_RN: 525-66-6	CC(C)NCC(COC1=CC=CC2=CC=CC=C21)O	AQHHHDLHHXJYJD-UHFFFAOYSA-N	4777	Positive
NS00000197	Metoprolol	C15H25NO3	CAS_RN: 37350-58-6	COCCC1=CC=C(OCC(O)CNC(C)C)C=C1	IUBSYMUCCVWXPE-UHFFFAOYSA-N	4027	Positive
NS00000198	Sulfadiazine	C10H10N4O2S	CAS_RN: 68-35-9	NC1=CC=C(C=C1)S(=O)(=O)NC2=NC=CC=N2	SEEPANYCNGTZFQ-UHFFFAOYSA-N	5026	Positive
NS00000199	Sulfamethazine	C12H14N4O2S	CAS_RN: 57-68-1	c1(S(Nc2nc(cc(n2)C)C)(=O)=O)ccc(N)cc1	ASWVTGNCAZCNNR-UHFFFAOYSA-N	5136	Positive
NS00000200	Sulfadimethoxine	C12H14N4O4S	CAS_RN: 122-11-2	c1(NS(c2ccc(N)cc2)(=O)=O)cc(nc(n1)OC)OC	ZZORFUFYDOWNEF-UHFFFAOYSA-N	5132	Positive;Negative
NS00000201	Sulfathiazole	C9H9N3O2S2	CAS_RN: 72-14-0	c1(S(Nc2nccs2)(=O)=O)ccc(N)cc1	JNMRHUJNCSQMMB-UHFFFAOYSA-N	5148	Positive;Negative
NS00000202	Tylosin	C46H77NO17	CAS_RN: 1401-69-0	CCC1C(C=C(C=CC(=O)C(CC(C(C(C(CC(=O)O1)O)C)OC2C(C(C(C(O2)C)OC3CC(C(C(O3)C)O)(C)O)N(C)C)O)CC=O)C)C)COC4C(C(C(C(O4)C)O)OC)OC	WBPYTXDJUQJLPQ-VMXQISHHSA-N	4865403	Positive;Negative
NS00000203	Erythromycin	C37H67NO13	CAS_RN: 114-07-8	CC[C@@H]1[C@@]([C@@H]([C@H](C(=O)[C@@H](C[C@@]([C@@H]([C@H]([C@@H]([C@H](C(=O)O1)C)O[C@H]2C[C@@]([C@H]([C@@H](O2)C)O)(C)OC)C)O[C@H]3[C@@H]([C@H](C[C@H](O3)C)N(C)C)O)(C)O)C)C)O)(C)O	ULGZDMOVFRHVEP-RWJQBGPGSA-N	12041	Positive;Negative
NS00000204	Azithromycin	C38H72N2O12	CAS_RN: 83905-01-5	CC[C@H]1OC(=O)[C@H](C)[C@@H](O[C@H]2C[C@@](C)(OC)[C@@H](O)[C@H](C)O2)C(C)[C@@H](O[C@@H]3O[C@H](C)C[C@@H]([C@H]3O)N(C)C)[C@](C)(O)C[C@@H](C)CN(C)[C@H](C)[C@@H](O)[C@]1(C)O	MQTOSJVFKKJCRP-OHJWJPDZSA-N	49833	Positive
NS00000205	Clarithromycin	C38H69NO13	CAS_RN: 81103-11-9	CC[C@H]1OC(=O)[C@H](C)[C@@H](OC2CC(C)(OC)C(O)C(C)O2)[C@H](C)[C@@H](OC3OC(C)CC(C3O)N(C)C)[C@@](C)(C[C@@H](C)C(=O)[C@H](C)[C@@H](O)[C@]1(C)O)OC	AGOYDEPGAOXOCK-AVDMLEEESA-N	10342604	Positive;Negative
NS00000206	Roxithromycin	C41H76N2O15	CAS_RN: 80214-83-1	CC[C@@H]1[C@@]([C@@H]([C@H](/C(=N/OCOCCOC)/[C@@H](C[C@@]([C@@H]([C@H]([C@@H]([C@H](C(=O)O1)C)O[C@H]2C[C@@]([C@H]([C@@H](O2)C)O)(C)OC)C)O[C@H]3[C@@H]([C@H](C[C@H](O3)C)N(C)C)O)(C)O)C)C)O)(C)O	RXZBMPWDPOLZGW-XMRMVWPWSA-N	5291557	Positive
NS00000207	Carbamazepine	C15H12N2O	CAS_RN: 298-46-4	N1(c2c(cccc2)C=Cc2c1cccc2)C(N)=O	FFGPTBGBLSHEPO-UHFFFAOYSA-N	2457	Positive
NS00000208	Primidone	C12H14N2O2	CAS_RN: 125-33-7	c1(ccccc1)C2(C(=O)NCNC2=O)CC	DQMZLTXERSFNPB-UHFFFAOYSA-N	4740	Positive
NS00000209	Ranitidine	C13H22N4O3S	CAS_RN: 66357-35-5	CNC(NCCSCC1=CC=C(CN(C)C)O1)=C/[N+]([O-])=O	VMXUWOKSQNHOCA-UKTHLTGXSA-N	2272523	Positive;Negative
NS00000210	Metronidazole	C6H9N3O3	CAS_RN: 443-48-1	CC1=NC=C(N1CCO)[N+]([O-])=O	VAOCPAMSLUNLGC-UHFFFAOYSA-N	4029	Positive
NS00000211	Trimethoprim	C14H18N4O3	CAS_RN: 738-70-5	c1(Cc2c(nc(N)nc2)N)cc(c(OC)c(c1)OC)OC	IEDVJHCEMCRBQM-UHFFFAOYSA-N	5376	Positive
NS00000212	Diclofenac	C14H11Cl2NO2	CAS_RN: 15307-86-5	c1c(c(ccc1)Nc1c(cccc1Cl)Cl)CC(=O)O	DCOPUUMXTXDBNB-UHFFFAOYSA-N	2925	Positive;Negative
NS00000213	Naproxen	C14H14O3	CAS_RN: 26159-31-9	CC(C1=CC2=C(C=C1)C=C(C=C2)OC)C(=O)O	CMWTZPSULFXXJA-UHFFFAOYSA-N	1262	Positive;Negative
NS00000214	Ibuprofen	C13H18O2	CAS_RN: 51146-56-6	c1([C@@H](C(O)=O)C)ccc(CC(C)C)cc1	HEFNNWSXXWATRW-JTQLQIEISA-N	36498	Positive;Negative
NS00000215	Clofibric acid	C10H11ClO3	CAS_RN: 882-09-7	CC(C)(OC1=CC=C(Cl)C=C1)C(O)=O	TXCGAZHTZHNUAI-UHFFFAOYSA-N	2695	Positive;Negative
NS00000216	Ketoprofen	C16H14O3	CAS_RN: 22071-15-4	CC(C1=CC=CC(=C1)C(=O)C2=CC=CC=C2)C(=O)O	DKYWVDODHFEZIM-UHFFFAOYSA-N	3693	Positive;Negative
NS00000217	Indomethacin	C19H16ClNO4	CAS_RN: 53-86-1	COC1=CC2=C(C=C1)N(C(=O)C3=CC=C(Cl)C=C3)C(C)=C2CC(O)=O	CGIGDMFJXJATDK-UHFFFAOYSA-N	3584	Positive;Negative
NS00000218	Mefenamic acid	C15H15NO2	CAS_RN: 61-68-7	c1(c(cccc1)C(O)=O)Nc1c(c(ccc1)C)C	HYYBABOKPJLUIN-UHFFFAOYSA-N	3904	Positive;Negative
NS00000219	Bezafibrate	C19H20ClNO4	CAS_RN: 41859-67-0	c1(C(NCCc2ccc(OC(C(O)=O)(C)C)cc2)=O)ccc(Cl)cc1	IIBYAHWJQTYFKB-UHFFFAOYSA-N	35728	Positive;Negative
NS00000220	Propiconazole	C15H17Cl2N3O2	CAS_RN: 60207-90-1	CCCC1COC(O1)(CN2C=NC=N2)C3=C(C=C(C=C3)Cl)Cl	STJLVHWMYQXCPB-UHFFFAOYSA-N	39402	Positive
NS00000221	DEET	C12H17NO	CAS_RN: 134-62-3	c1(C(N(CC)CC)=O)cc(C)ccc1	MMOXZBCLCQITDF-UHFFFAOYSA-N	4133	Positive
NS00000222	2-Hydroxy-4-methoxybenzophenone	C14H12O3	CAS_RN: 131-57-7	c1(C(c2ccccc2)=O)c(cc(OC)cc1)O	DXGLGDHPHMLXJC-UHFFFAOYSA-N	4471	Positive
NS00000223	Iohexol	C19H26I3N3O9	CAS_RN: 66108-95-0	OCC(O)CNC(=O)c1c(I)c(N(CC(O)CO)C(C)=O)c(I)c(c1I)C(=O)NCC(O)CO	NTHXOOBQLCIOLC-UHFFFAOYSA-N	3599	Positive
NS00000224	Norfloxacin	C16H18FN3O3	CAS_RN: 70458-96-7	CCN1C=C(C(O)=O)C(=O)C2=CC(F)=C(C=C12)N3CCNCC3	OGJPXUAPXNRGGI-UHFFFAOYSA-N	4380	Positive;Negative
NS00000225	Sulfapyridine	C11H11N3O2S	CAS_RN: 144-83-2	c1(S(Nc2ccccn2)(=O)=O)ccc(N)cc1	GECHUMIMRBOMGK-UHFFFAOYSA-N	5145	Positive;Negative
NS00000226	N-Acetylaminoantipyrine	C13H15N3O2	CAS_RN: 83-15-8	CC(=O)NC=2C(=O)N(c1ccccc1)N(C)C=2C	OIAGWXKSCXPNNZ-UHFFFAOYSA-N	59166	Positive
NS00000227	Diatrizoic acid	C11H9I3N2O4	CAS_RN: 117-96-4	CC(=O)NC1=C(I)C(C(O)=O)=C(I)C(NC(C)=O)=C1I	YVPYQUNUQOZFHG-UHFFFAOYSA-N	2055	Positive;Negative
NS00000228	Iomeprol	C17H22I3N3O8	CAS_RN: 78649-41-9	Ic1c(c(I)c(c(I)c1N(C)C(=O)CO)C(=O)NCC(O)CO)C(=O)NCC(O)CO	NJKDOADNQSYQEV-UHFFFAOYSA-N	3600	Positive
NS00000229	Iopamidol	C17H22I3N3O8	CAS_RN: 62883-00-5	CC(O)C(=O)NC1=C(I)C(C(=O)NC(CO)CO)=C(I)C(C(=O)NC(CO)CO)=C1I	XQZXYNRDCRIARQ-LURJTMIESA-N	58940	Positive
NS00000230	Iopromide	C18H24I3N3O8	CAS_RN: 73334-07-3	CN(CC(CO)O)C(=O)C1=C(C(=C(C(=C1I)C(=O)NCC(CO)O)I)NC(=O)COC)I	DGAIEPBNLOQYER-UHFFFAOYSA-N	3605	Positive
NS00000231	Acetaminophen	C8H9NO2	CAS_RN: 103-90-2	CC(=O)NC1=CC=C(O)C=C1	RZVAJINKPMORJF-UHFFFAOYSA-N	1906	Positive;Negative
NS00000232	N4-Acetylsulfadimethoxine	C14H16N4O5S	CAS_RN: 24341-30-8	C(C)(=O)Nc1ccc(cc1)S(=O)(=O)Nc1nc(cc(n1)OC)OC	DQWIIKBKAIPUPY-UHFFFAOYSA-N	147099	Positive;Negative
NS00000233	N(4)-Acetylsulfamethazine	C14H16N4O3S	CAS_RN: 100-90-3	O=S(=O)(c1ccc(cc1)NC(=O)C)Nc1nc(cc(n1)C)C	LJKAKWDUZRJNPJ-UHFFFAOYSA-N	60219	Positive;Negative
NS00000234	N(4)-Acetylsulfadiazine	C12H12N4O3S	CAS_RN: 127-74-2	c1nc(NS(c2ccc(cc2)NC(C)=O)(=O)=O)ncc1	NJIZUWGMNCUKGU-UHFFFAOYSA-N	58478	Positive;Negative
NS00000235	N4-Acetylsulfathiazole	C11H11N3O3S2	CAS_RN: 127-76-4	c1(ccc(NC(=O)C)cc1)S(=O)(NC2=NC=CS2)=O	KXNXWINFSDKMHD-UHFFFAOYSA-N	60527	Positive;Negative
NS00000236	Bentazone	C10H12N2O3S	CAS_RN: 25057-89-0	c12c(C(N(C(C)C)S(N1)(=O)=O)=O)cccc2	ZOMSMJKLGFBRBS-UHFFFAOYSA-N	2238	Positive;Negative
NS00000237	Dimethenamid	C12H18ClNO2S	CAS_RN: 87674-68-8	CC1=CSC(=C1N(C(C)COC)C(=O)CCl)C	JLYFCTQDENRSOL-UHFFFAOYSA-N	82842	Positive
NS00000238	Butam	C15H23NO	CAS_RN: 35256-85-0	c1ccccc1CN(C(=O)C(C)(C)C)C(C)C	RJKCKKDSSSRYCB-UHFFFAOYSA-N	83330	Positive
NS00000239	Dinoseb	C10H12N2O5	CAS_RN: 88-85-7	OC1=C([N+]([O-])=O)C=C([N+]([O-])=O)C=C1C(C)CC	OWZPCEFYPSAJFR-UHFFFAOYSA-N	6684	Negative
NS00000240	Mesotrione	C14H13NO7S	CAS_RN: 104206-82-8	C1(C(C(CCC1)=O)C(c1c(cc(cc1)S(=O)(=O)C)[N+](=O)[O-])=O)=O	KPUREKXXPHOJQT-UHFFFAOYSA-N	153301	Positive;Negative
NS00000241	Dimethenamid OA	C12H17NO4S	CAS_RN: 380412-59-9	S(C=C1C)C(C)=C1N(C(=O)C(=O)O)C(COC)C	HOYCASTVMCEOTP-UHFFFAOYSA-N	28290255	Positive;Negative
NS00000242	Dimethenamide ESA	C12H19NO5S2	-	S(C=C1C)C(C)=C1N(C(=O)CS(=O)(=O)O)C(COC)C	YMYKMSAZEZQEER-UHFFFAOYSA-N	4932270	Positive;Negative
NS00000243	MCPA	C9H9ClO3	CAS_RN: 94-74-6	c1(c(cc(Cl)cc1)C)OCC(O)=O	WHKUVVPPKQRRBV-UHFFFAOYSA-N	6935	Negative
NS00000244	Simazine	C7H12ClN5	CAS_RN: 122-34-9	c1(nc(nc(n1)Cl)NCC)NCC	ODCWYMIRDDJXKW-UHFFFAOYSA-N	5027	Positive
NS00000245	Metolachlor OA	C15H21NO4	CAS_RN: 152019-73-3	CC1=CC=CC(CC)=C1N(C(C)COC)C(C(O)=O)=O	LNOOSYCKMKZOJB-UHFFFAOYSA-N	21170688	Positive;Negative
NS00000246	Bromacil	C9H13BrN2O2	CAS_RN: 314-40-9	O=C1C(Br)=C(/NC(=O)N1C(CC)C)C	CTSLUCNDVMMDHG-UHFFFAOYSA-N	9040	Positive;Negative
NS00000247	2,4-Dichlorophenoxyacetic acid	C8H6Cl2O3	CAS_RN: 94-75-7	ClC1=C(OCC(O)=O)C=CC(Cl)=C1	OVSKIKFHRZPJSS-UHFFFAOYSA-N	1441	Negative
NS00000248	Metolachlor	C15H22ClNO2	CAS_RN: 51218-45-2	CCC1=CC=CC(=C1N(C(C)COC)C(=O)CCl)C	WVQBLGZPHOPPFO-UHFFFAOYSA-N	4025	Positive
NS00000249	Metazachlor	C14H16ClN3O	CAS_RN: 67129-08-2	N(c1c(cccc1C)C)(Cn1cccn1)C(CCl)=O	STEPQTYSZVCJPV-UHFFFAOYSA-N	44885	Positive
NS00000250	Dichlorprop	C9H8Cl2O3	CAS_RN: 120-36-5	CC(OC1=C(Cl)C=C(Cl)C=C1)C(O)=O	MZHCENGPTKEIGP-UHFFFAOYSA-N	8120	Negative
NS00000251	Chlorotoluron	C10H13ClN2O	CAS_RN: 15545-48-9	c1(c(ccc(c1)NC(N(C)C)=O)C)Cl	JXCGFZXSOMJFOA-UHFFFAOYSA-N	25472	Positive;Negative
NS00000252	Alachlor	C14H20ClNO2	CAS_RN: 15972-60-8	CCC1=CC=CC(CC)=C1N(COC)C(=O)CCl	XCSGPAVHZFQHGE-UHFFFAOYSA-N	1994	Positive
NS00000253	Dicamba	C8H6Cl2O3	CAS_RN: 1918-00-9	c1(c(c(ccc1Cl)Cl)OC)C(O)=O	IWEDIXLBFLAXBO-UHFFFAOYSA-N	2922	Positive;Negative
NS00000254	1,3,5-Triazin-2(1H)-one, 4-amino-6-((1-methylethyl)amino)-	C6H11N5O	CAS_RN: 19988-24-0	n(c(nc1NC(C)C)O)c(n1)N	GCKLGRUZDXSATG-UHFFFAOYSA-N	96906	Positive;Negative
NS00000255	2-Hydroxyatrazine	C8H15N5O	CAS_RN: 2163-68-0	c1(nc(nc(n1)O)NCC)NC(C)C	NFMIMWNQWAWNDW-UHFFFAOYSA-N	15693	Positive;Negative
NS00000256	5-Chloro-2-methyl-3(2H)-isothiazolone	C4H4ClNOS	CAS_RN: 26172-55-4	c1(n(sc(c1)Cl)C)=O	DHNRXBZYEKSXIM-UHFFFAOYSA-N	30800	Positive
NS00000257	Irgarol-descyclopropyl	C8H15N5S	-	S(C)-c(nc(n1)N)nc1NC(C)(C)C	MWWBDLRPMWTLRX-UHFFFAOYSA-N	13907085	Positive
NS00000258	Terbutylazine	C9H16ClN5	CAS_RN: 5915-41-3	c1(nc(nc(n1)Cl)NCC)NC(C)(C)C	FZXISNSWEXTPMF-UHFFFAOYSA-N	20848	Positive
NS00000259	Isoproturon-desmethyl	C10H14N2O	CAS_RN: 56046-17-4	N(C(=O)N)c1ccc(cc1)C(C)C	ABBKOIZWGCVCKE-UHFFFAOYSA-N	161537	Positive
NS00000260	Isoproturon	C12H18N2O	CAS_RN: 34123-59-6	c1(ccc(C(C)C)cc1)NC(N(C)C)=O	PUIYMUZLKQOUOZ-UHFFFAOYSA-N	33695	Positive
NS00000261	Deisopropylatrazine	C5H8ClN5	CAS_RN: 1007-28-9	c1(nc(nc(n1)Cl)N)NCC	IVENSCMCQBJAKW-UHFFFAOYSA-N	13278	Positive;Negative
NS00000262	Atrazine	C8H14ClN5	CAS_RN: 1912-24-9	c1(nc(nc(n1)Cl)NCC)NC(C)C	MXWJVTOOROXGIU-UHFFFAOYSA-N	2169	Positive
NS00000263	3,4-Dichlorophenylurea	C7H6Cl2N2O	-	c1(cc(c(Cl)cc1)Cl)NC(N)=O	CYESCLHCWJKRKM-UHFFFAOYSA-N	15972	Positive;Negative
NS00000264	Sulcotrione	C14H13ClO5S	CAS_RN: 99105-77-8	O=C1CCCC(=O)C1C(=O)c1ccc(S(=O)(=O)C)cc1Cl	PQTBTIFWAXVEPB-UHFFFAOYSA-N	82858	Positive;Negative
NS00000265	Diuron	C9H10Cl2N2O	CAS_RN: 330-54-1	c1(c(ccc(c1)NC(N(C)C)=O)Cl)Cl	XMTQQYYKAHVGBJ-UHFFFAOYSA-N	3008	Positive;Negative
NS00000266	N-(3,4-Dichlorophenyl)-N'-methylurea	C8H8Cl2N2O	CAS_RN: 3567-62-2	c1(cc(c(Cl)cc1)Cl)NC(NC)=O	IDQHRQQSSQDLTR-UHFFFAOYSA-N	18040	Positive;Negative
NS00000267	Sulfamide, N,N-dimethyl-N'-phenyl-	C8H12N2O2S	CAS_RN: 4710-17-2	S(Nc1ccccc1)(N(C)C)(=O)=O	QCDQDISRALTLNQ-UHFFFAOYSA-N	70809	Positive;Negative
NS00000268	Sulfamethoxazole	C10H11N3O3S	CAS_RN: 723-46-6	c1(S(Nc2cc(C)on2)(=O)=O)ccc(N)cc1	JLKIGFTWXXRPMT-UHFFFAOYSA-N	5138	Positive;Negative
NS00000269	N-Acetyl sulfamethoxazole	C12H13N3O4S	CAS_RN: 21312-10-7	c1(ccc(cc1)NC(C)=O)S(Nc1cc(C)on1)(=O)=O	GXPIUNZCALHVBA-UHFFFAOYSA-N	58771	Positive;Negative
NS00000270	Octhilinone	C11H19NOS	CAS_RN: 26530-20-1	n1(c(ccs1)=O)CCCCCCCC	JPMIIZHYYWMHDT-UHFFFAOYSA-N	30932	Positive
NS00000271	1,2-Benzisothiazolin-3-one	C7H5NOS	CAS_RN: 2634-33-5	c12c(cccc2)s[nH]c1=O	DMSMPAJRVJJAGA-UHFFFAOYSA-N	16567	Positive;Negative
NS00000272	Cybutryne	C11H19N5S	CAS_RN: 28159-98-0	c1(nc(NC(C)(C)C)nc(n1)SC)NC1CC1	HDHLIWCXDDZUFH-UHFFFAOYSA-N	82701	Positive
NS00000273	Caffeine	C8H10N4O2	CAS_RN: 58-08-2	c12c(n(c(=O)n(c1=O)C)C)ncn2C	RYYVLZVUVIJVGH-UHFFFAOYSA-N	2424	Positive;Negative
NS00000274	Isoproturon-monodemethyl	C11H16N2O	CAS_RN: 34123-57-4	N(C(=O)Nc1ccc(cc1)C(C)C)C	DOULWWSSZVEPIN-UHFFFAOYSA-N	158440	Positive;Negative
NS00000275	3-Iodo-2-propynyl-N-butylcarbamate	C8H12INO2	CAS_RN: 55406-53-6	N(C(OCC#CI)=O)CCCC	WYVVKGNFXHOCQV-UHFFFAOYSA-N	55933	Positive
NS00000276	Terbutryn	C10H19N5S	CAS_RN: 886-50-0	c1(nc(nc(n1)SC)NCC)NC(C)(C)C	IROINLKCQGIITA-UHFFFAOYSA-N	12874	Positive
NS00000277	Mecoprop	C10H11ClO3	CAS_RN: 93-65-2	CC1=C(C=CC(=C1)Cl)OC(C)C(=O)O	WNTGYJSOUMFZEP-UHFFFAOYSA-N	6886	Negative
NS00000278	3-Phenoxybenzenemethanol	C13H12O2	CAS_RN: 13826-35-2	c1(Oc2ccccc2)cc(ccc1)CO	KGANAERDZBAECK-UHFFFAOYSA-N	24499	Positive
NS00000279	3-Phenoxybenzoic acid	C13H10O3	CAS_RN: 3739-38-6	c1(cc(ccc1)C(O)=O)Oc1ccccc1	NXTDJHZGHOFSQG-UHFFFAOYSA-N	18409	Positive;Negative
NS00000280	Tebuconazole	C16H22ClN3O	CAS_RN: 107534-96-3	CC(C)(C)C(CCC1=CC=C(C=C1)Cl)(CN2C=NC=N2)O	PXMNMQRDXWABCY-UHFFFAOYSA-N	77680	Positive;Negative
NS00000281	Fluconazole	C13H12F2N6O	CAS_RN: 86386-73-4	OC(CN1C=NC=N1)(CN2C=NC=N2)C3=C(F)C=C(F)C=C3	RFHAOTPXVQNOHP-UHFFFAOYSA-N	3248	Positive;Negative
NS00000282	Clotrimazole	C22H17ClN2	CAS_RN: 23593-75-1	ClC1=C(C=CC=C1)C(N2C=CN=C2)(C3=CC=CC=C3)C4=CC=CC=C4	VNFPBHJOKIVQEB-UHFFFAOYSA-N	2710	Positive;Negative
NS00000283	N'-(2,4-Dimethylphenyl)-N-methylformamidine	C10H14N2	CAS_RN: 33089-74-6	C(=NC)Nc1c(cc(cc1)C)C	JIIOLEGNERQDIP-UHFFFAOYSA-N	33406	Positive
NS00000284	Fluoxetine	C17H18F3NO	CAS_RN: 54910-89-3	CNCCC(C1=CC=CC=C1)OC2=CC=C(C=C2)C(F)(F)F	RTHCYVBBDHJXIQ-UHFFFAOYSA-N	3269	Positive
NS00000285	Fenofibrate	C20H21ClO4	CAS_RN: 49562-28-9	CC(C)OC(=O)C(C)(C)OC1=CC=C(C=C1)C(=O)C2=CC=C(C=C2)Cl	YMTINGFKWWXKFG-UHFFFAOYSA-N	3222	Positive
NS00000286	Fenofibric acid	C17H15ClO4	CAS_RN: 42017-89-0	c1cc(C(=O)c2ccc(cc2)OC(C(=O)O)(C)C)ccc1Cl	MQOBSOSZFYZQOK-UHFFFAOYSA-N	58457	Positive;Negative
NS00000287	Phenazone	C11H12N2O	CAS_RN: 60-80-0	CN1N(C(=O)C=C1C)C2=CC=CC=C2	VEQOALNAAJBPNY-UHFFFAOYSA-N	2121	Positive
NS00000288	N,N-Dimethyl-N'-p-tolylsulphamide	C9H14N2O2S	CAS_RN: 66840-71-9	O=S(=O)(Nc1ccc(C)cc1)N(C)C	UDCDOJQOXWCCSD-UHFFFAOYSA-N	645289	Positive;Negative
NS00000289	Sulfamide, N,N-dimethyl-	C2H8N2O2S	CAS_RN: 3984-14-3	S(=O)(=O)(N)N(C)C	QMHAHUAQAJVBIW-UHFFFAOYSA-N	118532	Positive
NS00000290	Ioxitalamic acid	C12H11I3N2O5	CAS_RN: 28179-44-4	CC(=O)NC1=C(I)C(C(O)=O)=C(I)C(C(=O)NCCO)=C1I	OLAOYPRJVHUHCF-UHFFFAOYSA-N	31782	Positive
NS00000291	Benzothiazole	C7H5NS	CAS_RN: 95-16-9	c12c(scn1)cccc2	IOJUPLGTWVMSFF-UHFFFAOYSA-N	6952	Positive
NS00000292	4,5-Dichloro-2-octyl-3(2H)-isothiazolone	C11H17Cl2NOS	CAS_RN: 64359-81-5	O=c1c(Cl)c(Cl)sn1CCCCCCCC	PORQOHRXAJJKGK-UHFFFAOYSA-N	82791	Positive
NS00000293	Terbumeton	C10H19N5O	CAS_RN: 33693-04-8	c1(nc(nc(n1)OC)NCC)NC(C)(C)C	BCQMBFHBDZVHKU-UHFFFAOYSA-N	33617	Positive
NS00000294	1,3,5-Triazin-2(1H)-one, 4-((1,1-dimethylethyl)amino)-6-(ethylamino)-	C9H17N5O	CAS_RN: 66753-07-9	CCNC1=NC(O)=NC(NC(C)(C)C)=N1	OYTCZOJKXCTBHG-UHFFFAOYSA-N	4324299	Positive;Negative
NS00000295	Metolachlor ESA	C15H23NO5S	CAS_RN: 171118-09-5	O=S(O)(CC(N(C(C)COC)C1=C(CC)C=CC=C1C)=O)=O	CIGKZVUEZXGYSV-UHFFFAOYSA-N	4932269	Positive;Negative
NS00000296	Diethylene glycol dimethyl ether	C6H14O3	CAS_RN: 111-96-6	COCCOCCOC	SBZXBUIDTXKZTM-UHFFFAOYSA-N	13839575	Positive
NS00000297	Pantoprazole	C16H15F2N3O4S	CAS_RN: 102625-70-7	COC1=C(C(=NC=C1)CS(=O)C2=NC3=C(N2)C=C(C=C3)OC(F)F)OC	IQPSEEYGBUAQFF-UHFFFAOYSA-N	4517	Positive;Negative
NS00000298	4-Aminobenzenesulfonic acid	C6H7NO3S	CAS_RN: 121-57-3	S(c1ccc(N)cc1)(O)(=O)=O	HVBSAKJJOYLTQU-UHFFFAOYSA-N	8166	Positive;Negative
NS00000299	Naphthalene-2-sulfonic acid	C10H8O3S	CAS_RN: 120-18-3	OS(C1=CC2=C(C=CC=C2)C=C1)(=O)=O	KVBGVZZKJNLNJU-UHFFFAOYSA-N	8113	Positive;Negative
NS00000300	2,7-Naphthalenedisulfonic acid	C10H8O6S2	CAS_RN: 92-41-1	O=S(O)(C1=CC(C=C(C=C2)S(=O)(O)=O)=C2C=C1)=O	VILFVXYKHXVYAB-UHFFFAOYSA-N	60073	Negative
NS00000301	Oseltamivir	C16H28N2O4	CAS_RN: 196618-13-0	CCC(CC)OC1C=C(CC(C1NC(=O)C)N)C(=O)OCC	VSZGPKBBMSAYNT-RRFJBIMHSA-N	4442	Positive
NS00000302	Oseltamivir acid	C14H24N2O4	CAS_RN: 187227-45-8	CCC(CC)O[C@@H]1C=C(C[C@@H]([C@H]1NC(=O)C)N)C(=O)O	NENPYTRHICXVCS-YNEHKIRRSA-N	395929	Positive;Negative
NS00000303	Galaxolidone	C18H24O2	CAS_RN: 256393-37-0	CC2(C)c1cc3C(=O)OCC(C)c3cc1C(C)(C)C2C	PGMHPYRIXBRRQD-UHFFFAOYSA-N	28290252	Positive
NS00000304	Exemestane	C20H24O2	CAS_RN: 107868-30-4	CC12CCC3C(C1CCC2=O)CC(=C)C4=CC(=O)C=CC34C	BFYIZQONLCFLEV-DAELLWKTSA-N	3659700	Positive
NS00000305	Flufenacet ESA	C11H14FNO4S	CAS_RN: 201668-31-7	Fc1ccc(cc1)N(C(C)C)C(=O)CS(O)(=O)=O	SZCMHDLOUVZYST-UHFFFAOYSA-N	17340103	Positive;Negative
NS00000306	Flufenacet OA	C11H12FNO3	CAS_RN: 201668-31-7	Fc1ccc(cc1)N(C(C)C)C(=O)C(O)=O	FFKNXXCOXIZLJD-UHFFFAOYSA-N	17340100	Positive;Negative
NS00000307	Propachlor ESA	C11H15NO4S	CAS_RN: 123732-85-4	O=S(=O)(O)CC(=O)N(c1ccccc1)C(C)C	BFSZJLBDHMMCAH-UHFFFAOYSA-N	17340099	Positive;Negative
NS00000308	Propachlor OA	C11H13NO3	CAS_RN: 70628-36-3	CC(C)N(C(=O)C(O)=O)c1ccccc1	HYHJOUPYTUBFIX-UHFFFAOYSA-N	136883	Positive
NS00000309	4,6-bis(ethylamino)-1,3,5-triazin-2-ol	C7H13N5O	CAS_RN: 2599-11-3	Oc1nc(NCC)nc(NCC)n1	YQIXRXMOJFQVBV-UHFFFAOYSA-N	16505	Positive;Negative
NS00000310	Secbumeton	C10H19N5O	CAS_RN: 26259-45-0	c1(nc(nc(n1)OC)NCC)NC(CC)C	ZJMZZNVGNSWOOM-UHFFFAOYSA-N	30881	Positive
NS00000311	Sebuthylazine	C9H16ClN5	CAS_RN: 7286-69-3	n1c(nc(Cl)nc1NCC)NC(CC)C	BZRUVKZGXNSXMB-UHFFFAOYSA-N	22172	Positive
NS00000312	4-(Trifluoromethyl)phenol	C7H5F3O	CAS_RN: 402-45-9	Oc1ccc(C(F)(F)F)cc1	BAYGVMXZJBFEMB-UHFFFAOYSA-N	61191	Negative
NS00000313	Verapamil	C27H38N2O4	CAS_RN: 56949-77-0	COC1=C(OC)C=CC(C(C(C)C)(C#N)CCCN(CCC2=CC(OC)=C(OC)C=C2)C)=C1	SGTNSNPWRIOYBX-UHFFFAOYSA-N	2425	Positive
NS00000314	Metoprolol acid	C14H21NO4	CAS_RN: 56392-14-4	CC(C)NCC(O)COc1ccc(cc1)CC(=O)O	PUQIRTNPJRFRCZ-UHFFFAOYSA-N	56653	Positive;Negative
NS00000315	3(2H)-Pyridazinone, 5-amino-4-chloro-	C4H4ClN3O	CAS_RN: 6339-19-1	c1(c(nncc1N)O)Cl	FEWPCPCEGBPTAL-UHFFFAOYSA-N	86506	Positive;Negative
NS00000316	Methyldesphenylchloridazon	C5H6ClN3O	CAS_RN: 17254-80-7	ClC(=C(C=N1)N)C(=O)N1C	XNSGCNYTNLWRKM-UHFFFAOYSA-N	516658	Positive;Negative
NS00000317	Pethoxamid	C16H22ClNO2	CAS_RN: 106700-29-2	ClCC(=O)N(CCOCC)C(=C(C)C)c1ccccc1	CSWIKHNSBZVWNQ-UHFFFAOYSA-N	4953376	Positive
NS00000318	Ritalinic acid	C13H17NO2	CAS_RN: 19395-41-6	c(ccc1C(C(=O)O)C(NCC2)CC2)cc1	INGSNVSERUZOAK-UHFFFAOYSA-N	78360	Positive;Negative
NS00000319	4-Dimethylaminoantipyrine	C13H17N3O	CAS_RN: 58-15-1	c(ccc1N(N(C=2C)C)C(=O)C2N(C)C)cc1	RMMXTBMQSGEXHJ-UHFFFAOYSA-N	5787	Positive
NS00000320	Sucralose	C12H19Cl3O8	CAS_RN: 56038-13-2	C(C1C(C(C(C(O1)OC2(C(C(C(O2)CCl)O)O)CCl)O)O)Cl)O	BAQAVOSOZGMPRM-QBMZZYIRSA-N	4243140	Positive;Negative
NS00000321	Pinoxaden	C23H32N2O4	CAS_RN: 243973-20-8	CC(C)(C)C(=O)O/C2=C(/C(=O)N1CCOCCN12)c3c(CC)cc(C)cc3CC	MGOHCFMYLBAPRN-UHFFFAOYSA-N	182281	Positive
NS00000322	metazachlor OXA	C14H15N3O3	-	Cc1cccc(c1N(Cn2cccn2)C(=O)C(=O)O)C	PHMHHVKFXZNTKU-UHFFFAOYSA-N	24721983	Positive;Negative
NS00000323	Propachlor	C11H14ClNO	CAS_RN: 1918-16-7	CC(C)N(C(=O)CCl)c1ccccc1	MFOUDYKPLGXPGO-UHFFFAOYSA-N	4762	Positive
NS00000324	Flufenacet	C14H13F4N3O2S	CAS_RN: 142459-58-3	O=C(COc1nnc(s1)C(F)(F)F)N(c2ccc(F)cc2)C(C)C	IANUJLZYFUDJIH-UHFFFAOYSA-N	77944	Positive
NS00000325	3,5-Dibromo-4-hydroxybenzoic acid	C7H4Br2O3	CAS_RN: 3337-62-0	O=C(O)c1cc(c(O)c(Br)c1)Br	PHWAJJWKNLWZGJ-UHFFFAOYSA-N	69309	Negative
NS00000326	Ampyrone	C11H13N3O	CAS_RN: 83-07-8	c(ccc1N(N(C=2C)C)C(=O)C2N)cc1	RLFWWDJHLFCNIJ-UHFFFAOYSA-N	2066	Positive
NS00000327	Carbamazepine epoxide	C15H12N2O2	CAS_RN: 36507-30-9	NC(=O)N2c1ccccc1C4OC4c3ccccc23	ZRWWEEVEIOGMMT-UHFFFAOYSA-N	2458	Positive;Negative
NS00000328	Iminostilbene	C14H11N	CAS_RN: 256-96-2	c1cc2Nc3ccccc3C=C/c2cc1	LCGTWRLJTMHIQZ-UHFFFAOYSA-N	8857	Positive
NS00000329	4-Formylaminoantipyrine	C12H13N3O2	CAS_RN: 1672-58-8	O=C2C(NC=O)=C(C)N(C)N2c1ccccc1	WSJBSKRPKADYRQ-UHFFFAOYSA-N	65525	Positive;Negative
NS00000330	O-Desmethyl Venlafaxine	C16H25NO2	CAS_RN: 93413-62-8	CN(C)CC(C1=CC=C(C=C1)O)C2(CCCCC2)O	KYYIDSXMWOZKMP-UHFFFAOYSA-N	111300	Positive;Negative
NS00000331	Dimethachlor ESA	C13H19NO5S	-	CC1=C(N(C(CS(O)(=O)=O)=O)CCOC)C(C)=CC=C1	RVSCDWJKJDBFRS-UHFFFAOYSA-N	28290251	Positive;Negative
NS00000332	Dimethachlor OXA	C13H17NO4	CAS_RN: 1086384-49-7	Cc1cccc(C)c1N(CCOC)C(=O)C(O)=O	MHGMSAFPNAKIRZ-UHFFFAOYSA-N	28290253	Positive;Negative
NS00000333	Metformin	C4H11N5	CAS_RN: 657-24-9	CN(C)C(=N)NC(N)=N	XZWYZXLIPXDOLR-UHFFFAOYSA-N	3949	Positive
NS00000334	Cilastatin	C16H26N2O5S	CAS_RN: 82009-34-5	[H][C@](N)(CSCCCCC=C(/NC(=O)[C@@]1([H])CC1(C)C)C(O)=O)C(O)=O	DHSUYTOATWAVLW-WFVMDLQDSA-N	4940183	Positive;Negative
NS00000335	Gabapentin	C9H17NO2	CAS_RN: 60142-96-3	NCC1(CC(O)=O)CCCCC1	UGJMXCAKCUNAIE-UHFFFAOYSA-N	3328	Positive;Negative
NS00000336	Levetiracetam	C8H14N2O2	CAS_RN: 102767-28-2	CC[C@H](N1CCCC1=O)C(N)=O	HPHUVLMMVZITSG-ZCFIWIBFSA-N	4447633	Positive
NS00000337	5-Fluorouracil	C4H3FN2O2	CAS_RN: 51-21-8	FC1=CNC(=O)NC1=O	GHASVSINZRGABV-UHFFFAOYSA-N	3268	Positive;Negative
NS00000338	Tramadol	C16H25NO2	CAS_RN: 27203-92-5	COC1=CC=CC(=C1)[C@@]2(O)CCCC[C@@H]2CN(C)C	TVYLLZQTGLZFBW-ZBFHGGJFSA-N	31105	Positive
NS00000339	Cyclophosphamide	C7H15Cl2N2O2P	CAS_RN: 50-18-0	ClCCN(CCCl)P1(=O)NCCCO1	CMSMOCZEIVJLDB-UHFFFAOYSA-N	2804	Positive
NS00000340	Ritonavir	C37H48N6O5S2	CAS_RN: 155213-67-5	CC(C)C(NC(=O)N(C)CC1=CSC(=N1)C(C)C)C(=O)N[C@H](CC(O)[C@H](CC2=CC=CC=C2)NC(=O)OCC3=CN=CS3)CC4=CC=CC=C4	NCDNCNXCDXHOMX-FDEOAKKQSA-N	54917	Positive
NS00000341	Valsartan	C24H29N5O3	CAS_RN: 137862-53-4	CCCCC(=O)N(CC1=CC=C(C=C1)C2=C(C=CC=C2)C3=NN=NN3)[C@@H](C(C)C)C(O)=O	ACWBQPMHZXGDFX-QFIPXVFZSA-N	54833	Positive;Negative
NS00000342	Gemcitabine	C9H11F2N3O4	CAS_RN: 95058-81-4	NC1=NC(=O)N(C=C1)[C@@H]2O[C@H](CO)[C@@H](O)C2(F)F	SDUQYLNIPVEERB-QPPQHZFASA-N	54753	Positive;Negative
NS00000343	Hydrochlorothiazide	C7H8ClN3O4S2	CAS_RN: 58-93-5	NS(=O)(=O)C1=CC2=C(NCNS2(=O)=O)C=C1Cl	JZUFKLXOESDKRF-UHFFFAOYSA-N	3513	Positive;Negative
NS00000344	Dexamethasone	C22H29FO5	CAS_RN: 50-02-2	[H][C@@]12C[C@@H](C)[C@](O)(C(=O)CO)[C@@]1(C)C[C@H](O)[C@@]3(F)[C@@]2([H])CCC4=CC(=O)C=C[C@]34C	UREBDLICKHMUKA-CXSFZGCWSA-N	5541	Positive;Negative
NS00000345	Methylprednisolone	C22H30O5	CAS_RN: 83-43-2	[H][C@@]12CC[C@](O)(C(=O)CO)[C@@]1(C)C[C@H](O)[C@@]3([H])[C@@]2([H])C[C@]([H])(C)C4=CC(=O)C=C[C@]34C	VHRSUDSXCMQTMA-PJHHCJLFSA-N	6485	Positive
NS00000346	2',2'-Difluorodeoxyuridine	C9H10F2N2O5	CAS_RN: 114248-23-6	O=C/1NC(=O)N(C=C1)[C@@H]2O[C@@H]([C@@H](O)C2(F)F)CO	FIRDBEQIJQERSE-QPPQHZFASA-N	8047247	Positive;Negative
NS00000347	N,O-Didesmethylvenlafaxine	C15H23NO2	CAS_RN: 135308-74-6	OC2(C(c1ccc(O)cc1)CNC)CCCCC2	MMSWXJSQCAEDLK-UHFFFAOYSA-N	2693701	Positive
NS00000348	N,N-Didesvenlafaxine	C15H23NO2	CAS_RN: 93413-77-5	OC2(C(c1ccc(OC)cc1)CN)CCCCC2	SUQHIQRIIBKNOR-UHFFFAOYSA-N	7971623	Positive
NS00000349	Fipronil	C12H4Cl2F6N4OS	CAS_RN: 120068-37-3	C1=C(C=C(C(=C1Cl)N2C(=C(C(=N2)C#N)S(=O)C(F)(F)F)N)Cl)C(F)(F)F	ZOCSXAVNDGMNBV-UHFFFAOYSA-N	3235	Positive;Negative
NS00000350	Fipronil Sulfone	C12H4Cl2F6N4O2S	CAS_RN: 120068-36-2	NC1=C(C(=NN1c1c(Cl)cc(cc1Cl)C(F)(F)F)C#N)S(=O)(=O)C(F)(F)F	LGHZJDKSVUTELU-UHFFFAOYSA-N	2336427	Negative
NS00000351	Fipronil sulfide	C12H4Cl2F6N4S	CAS_RN: 120067-83-6	FC(F)(F)c2cc(Cl)c(n1nc(C#N)c(SC(F)(F)F)c1N)c(Cl)c2	FQXWEKADCSXYOC-UHFFFAOYSA-N	8129550	Positive;Negative
NS00000352	Fipronil-desulfinyl	C12H4Cl2F6N4	CAS_RN: 205650-65-3	C1=C(C=C(C(=C1Cl)N2C(=C(C(=N2)C#N)C(F)(F)F)N)Cl)C(F)(F)F	JWKXVHLIRTVXLD-UHFFFAOYSA-N	11542895	Negative
NS00000353	2-[4-(3-Amino-2-hydroxypropoxy)phenyl]acetamide	C11H16N2O3	CAS_RN: 81346-71-6	c1cc(ccc1CC(=O)N)OCC(CN)O	UWMXVJVTKRSOPW-UHFFFAOYSA-N	21896503	Positive
NS00000354	Lamotrigine	C9H7Cl2N5	CAS_RN: 84057-84-1	Cl-c(ccc1)c(Cl)c1-c(nnc2N)c(n2)N	PYZRQGJRPPTADH-UHFFFAOYSA-N	3741	Positive
NS00000355	Reserpine	C33H40N2O9	CAS_RN: 50-55-5	COC1C(CC2CN3CCC4=C(C3CC2C1C(=O)OC)NC5=C4C=CC(=C5)OC)OC(=O)C6=CC(=C(C(=C6)OC)OC)OC	QEVHRUUCFGRFIF-MDEJGZGSSA-N	21242784	Positive;Negative
NS00000356	Ifosfamide	C7H15Cl2N2O2P	CAS_RN: 3778-73-2	ClCCN(P(OC1)(=O)NCCCl)CC1	HOMGKSMUEGBAAB-UHFFFAOYSA-N	3562	Positive
NS00000357	3,5,6-Trichloro-2-pyridinol	C5H2Cl3NO	CAS_RN: 6515-38-4	ClC(NC(=O)C=1Cl)=C(Cl)C1	WCYYAQFQZQEUEN-UHFFFAOYSA-N	21541	Negative
NS00000358	Diazoxon	C12H21N2O4P	CAS_RN: 962-58-3	O(c1nc(nc(c1)C)C(C)C)P(OCC)(OCC)=O	VBLJFQYCTRKKKF-UHFFFAOYSA-N	13157	Positive
NS00000359	2-Isopropyl-6-methyl-4-pyrimidone	C8H12N2O	CAS_RN: 2814-20-2	O=C/1/N=C(NC(=C1)C)C(C)C	AJPIUNPJBFBUKK-UHFFFAOYSA-N	16799	Positive
NS00000360	Dioxypyramidon	C13H17N3O3	CAS_RN: 519-65-3	c1ccccc1N(C(=O)C(=O)N(C)C)N(C)C(=O)C	IRTZMJWVZQYURE-UHFFFAOYSA-N	61521	Positive
NS00000361	Imidacloprid	C9H10ClN5O2	CAS_RN: 138261-41-3	Cl-c(ncc1CN(CC2)C(N2)=NN(=O)=O)cc1	YWTYJOPNNQFBPC-UHFFFAOYSA-N	77934	Positive;Negative
NS00000362	Pirimicarb	C11H18N4O2	CAS_RN: 23103-98-2	n(c(c(C)c1OC(=O)N(C)C)C)c(n1)N(C)C	YFGYUFNIOHWBOB-UHFFFAOYSA-N	29348	Positive
NS00000363	Pyrimethanil	C12H13N3	CAS_RN: 53112-28-0	c(ccc1N-c(nc(c2)C)nc2C)cc1	ZLIBICFPKPWGIZ-UHFFFAOYSA-N	82753	Positive
NS00000364	Perfluorobutanoic acid	C4HF7O2	CAS_RN: 375-22-4	O=C(O)C(F)(F)C(F)(F)C(F)(F)F	YPJUNDFVDDCYIH-UHFFFAOYSA-N	9394	Negative
NS00000365	Perfluoropentanoic acid	C5HF9O2	CAS_RN: 2706-90-3	O=C(O)C(F)(F)C(F)(F)C(F)(F)C(F)(F)F	CXZGQIAOTKWCDB-UHFFFAOYSA-N	68426	Negative
NS00000366	Perfluorohexanoic acid	C6HF11O2	CAS_RN: 307-24-4	O=C(O)C(F)(F)C(F)(F)C(F)(F)C(F)(F)C(F)(F)F	PXUULQAPEKKVAH-UHFFFAOYSA-N	60864	Negative
NS00000367	Perfluoroheptanoic acid	C7HF13O2	CAS_RN: 375-85-9	O=C(O)C(F)(F)C(F)(F)C(F)(F)C(F)(F)C(F)(F)C(F)(F)F	ZWBAMYVPMDSJGQ-UHFFFAOYSA-N	61135	Negative
NS00000368	Perfluorononanoic acid	C9HF17O2	CAS_RN: 375-95-1	O=C(O)C(F)(F)C(F)(F)C(F)(F)C(F)(F)C(F)(F)C(F)(F)C(F)(F)C(F)(F)F	UZUFPBIDKMEQEQ-UHFFFAOYSA-N	61138	Negative
NS00000369	Perfluorodecanoic acid	C10HF19O2	CAS_RN: 335-76-2	O=C(O)C(F)(F)C(F)(F)C(F)(F)C(F)(F)C(F)(F)C(F)(F)C(F)(F)C(F)(F)C(F)(F)F	PCIUEQPBYFRTEM-UHFFFAOYSA-N	9181	Negative
NS00000370	Perfluoroundecanoic acid	C11HF21O2	CAS_RN: 2058-94-8	OC(=O)C(F)(F)C(F)(F)C(F)(F)C(F)(F)C(F)(F)C(F)(F)C(F)(F)C(F)(F)C(F)(F)C(F)(F)F	SIDINRCMMRKXGQ-UHFFFAOYSA-N	69649	Negative
NS00000371	N-Ethylperfluorooctanesulfonamide	C10H6F17NO2S	CAS_RN: 4151-50-2	FC(F)(C(F)(F)C(F)(F)C(F)(F)C(F)(F)C(F)(F)C(F)(F)C(F)(F)F)S(=O)(=O)NCC	CCEKAJIANROZEO-UHFFFAOYSA-N	70194	Negative
NS00000372	(2E)-3,4,4,5,5,6,6,7,7,8,8,8-Dodecafluoro-2-octenoic acid	C8H2F12O2	CAS_RN: 883107-53-7	FC(F)(C(/F)=CC(O)=O)C(F)(F)C(F)(F)C(F)(F)C(F)(F)F	BKOBFLVYTXYFQZ-OWOJBTEDSA-N	28290257	Negative
NS00000373	5-Hexenoic acid	C10H2F16O2	CAS_RN: 1577-22-6	FC(F)(C(/F)=C/C(O)=O)C(F)(F)C(F)(F)C(F)(F)C(F)(F)C(F)(F)C(F)(F)F	WHZXTVOEGZRRJM-UPHRSURJSA-N	9907905	Negative
NS00000374	Azoxystrobin acid	C21H15N3O5	CAS_RN: 1185255-09-7	O=C(O)/C(=COC)c3ccccc3Oc2cc(Oc1ccccc1C#N)ncn2	IKCXDZCEWZARFL-VBKFSLOCSA-N	11230402	Positive;Negative
NS00000375	Ranitidine-S-oxide	C13H22N4O4S	CAS_RN: 73851-70-4	[O-][N+](=O)C=C(/NC)NCCS(=O)Cc1oc(cc1)CN(C)C	SKHXRNHSZTXSLP-UKTHLTGXSA-N	2298464	Positive;Negative
NS00000376	Ranitidine-N-oxide	C13H22N4O4S	CAS_RN: 73857-20-2	c1(oc(CSCCNC(=C[N+](=O)[O-])NC)cc1)CN(C)(C)=O	DFJVUWAHTQPQCV-MDWZMJQESA-N	2298463	Positive;Negative
NS00000377	Tritosulfuron	C13H9F6N5O4S	CAS_RN: 142469-14-5	c1c(S(=O)(=O)NC(Nc2nc(nc(n2)C(F)(F)F)OC)=O)c(C(F)(F)F)ccc1	KVEQCVKVIFQSGC-UHFFFAOYSA-N	9832635	Positive;Negative
NS00000378	Propazine	C9H16ClN5	CAS_RN: 139-40-2	c1(nc(nc(n1)Cl)NC(C)C)NC(C)C	WJNRPILHGGKWCK-UHFFFAOYSA-N	4768	Positive
NS00000379	Thiopental	C11H18N2O2S	CAS_RN: 76-75-5	C1([C@@](C(N=C(N1)S)=O)([C@@H](CCC)C)CC)=O	IUJDSEJGGMCXSG-UHFFFAOYSA-N	2297846	Negative
NS00000380	Morphine	C17H19NO3	CAS_RN: 57-27-2	CN1CC[C@]23c4c5ccc(c4O[C@H]2[C@H](C=C[C@H]3[C@H]1C5)O)O	BQJCRHHNABKAKU-KBQPJGBKSA-N	4450907	Positive
NS00000381	Acesulfame	C4H5NO4S	CAS_RN: 33665-90-6	S1(NC(C=C(O1)C)=O)(=O)=O	YGCFIWIQZPHFLU-UHFFFAOYSA-N	33607	Negative
NS00000382	Ephedrine	C10H15NO	CAS_RN: 299-42-3	c1([C@H]([C@@H](NC)C)O)ccccc1	KWGRBVOPPLSCSI-WPRPVWTQSA-N	8935	Positive
NS00000383	Cyanazine	C9H13ClN6	CAS_RN: 21725-46-2	CCNC1=NC(=NC(=N1)Cl)NC(C)(C)C#N	MZZBPDKVEFVLFF-UHFFFAOYSA-N	28552	Positive
NS00000384	Dimethoate	C5H12NO3PS2	CAS_RN: 60-51-5	P(SCC(NC)=O)(OC)(OC)=S	MCWXGJITAZMZEV-UHFFFAOYSA-N	2973	Positive
NS00000385	Aspartame	C14H18N2O5	CAS_RN: 22839-47-0	COC(=O)C(CC1=CC=CC=C1)NC(=O)C(CC(=O)O)N	IAOZJIPTCAWIRG-GHMZBOCLSA-N	2155	Positive;Negative
NS00000386	Cetirizine	C21H25ClN2O3	CAS_RN: 83881-51-0	C1CN(CCN1CCOCC(=O)O)C(C2=CC=CC=C2)C3=CC=C(C=C3)Cl	ZKLPARSLTMPFCP-UHFFFAOYSA-N	2577	Positive;Negative
NS00000387	Irbesartan	C25H28N6O	CAS_RN: 138402-11-6	C12(C(N(Cc3ccc(c4c(c5[nH]nnn5)cccc4)cc3)C(=N1)CCCC)=O)CCCC2	YOSHYTLCDANDAN-UHFFFAOYSA-N	3618	Positive;Negative
NS00000388	Eprosartan	C23H24N2O4S	CAS_RN: 133040-01-4	CCCCC1=NC=C(N1CC2=CC=C(C=C2)C(=O)O)/C=C(CC3=CC=CS3)/C(=O)O	OROAFUQRIXKEMV-LDADJPATSA-N	4444504	Positive;Negative
NS00000389	Foramsulfuron	C17H20N6O7S	CAS_RN: 173159-57-4	O=C(Nc1nc(OC)cc(OC)n1)NS(=O)(=O)c2cc(NC=O)ccc2C(=O)N(C)C	PXDNXJSDGQBLKS-UHFFFAOYSA-N	9594484	Positive;Negative
NS00000390	Pyraclostrobin	C19H18ClN3O4	CAS_RN: 175013-18-0	c1(ccc(n2ccc(OCc3c(cccc3)N(OC)C(OC)=O)n2)cc1)Cl	HZRSNVGNWUDEFX-UHFFFAOYSA-N	4928348	Positive
NS00000391	Codeine	C18H21NO3	CAS_RN: 76-57-3	CN1CC[C@]23[C@@H]4[C@H]1CC5=C2C(=C(C=C5)OC)O[C@H]3[C@H](C=C4)O	OROGSEYTTFOCAN-DNJOTXNNSA-N	4447447	Positive
NS00000392	Metoclopramide	C14H22ClN3O2	CAS_RN: 364-62-5	c1(cc(C(=O)NCCN(CC)CC)c(cc1N)OC)Cl	TTWJBBZEZQICBI-UHFFFAOYSA-N	4024	Positive
NS00000393	Ethambutol	C10H24N2O2	CAS_RN: 74-55-5	N([C@@H](CC)CO)CCN[C@@H](CC)CO	AEUTYOVWOVBAKS-UWVGGRQHSA-N	13433	Positive
NS00000394	Prednisolone	C21H28O5	CAS_RN: 50-24-8	C1[C@H]2[C@H]3[C@@H]([C@@]4(C(=CC(=O)C=C4)CC3)C)[C@@H](O)C[C@@]2([C@](C(CO)=O)(O)C1)C	OIGNJSKKLXVSLS-VWUMJDOOSA-N	5552	Positive;Negative
NS00000395	N,N-Dimethyldecylamine oxide	C12H27NO	CAS_RN: 2605-79-0	N(C)(CCCCCCCCCC)(C)=O	ZRKZFNZPJKEWPC-UHFFFAOYSA-N	56233	Positive
NS00000396	Rosuvastatin	C22H28FN3O6S	CAS_RN: 287714-41-4	c1(nc(N(S(=O)(=O)C)C)nc(c1C=C[C@@H](C[C@H](CC(O)=O)O)O)c1ccc(cc1)F)C(C)C	BPRHUIZQVSMCRT-YXWZHEERSA-N	4943566	Positive;Negative
NS00000397	Bupropion	C13H18ClNO	CAS_RN: 34911-55-2	c1(C(=O)C(NC(C)(C)C)C)cc(ccc1)Cl	SNPPWIUOZRMYNY-UHFFFAOYSA-N	431	Positive;Negative
NS00000398	Telmisartan	C33H30N4O2	CAS_RN: 144701-48-4	n1(c(nc2c1cccc2)c1cc(c2c(n(c(CCC)n2)Cc2ccc(cc2)c2c(cccc2)C(O)=O)c1)C)C	RMMXLENWKUUMAY-UHFFFAOYSA-N	59391	Positive;Negative
NS00000399	Mycophenolic acid	C17H20O6	CAS_RN: 24280-93-1	c12c(c(c(CC=C(CCC(O)=O)C)c(c1C)OC)O)C(=O)OC2	HPNSFSBZBAHARI-RUDMXATFSA-N	393865	Positive;Negative
NS00000400	Bicalutamide	C18H14F4N2O4S	CAS_RN: 90357-06-5	c1(c(ccc(c1)NC([C@@](CS(c1ccc(F)cc1)(=O)=O)(C)O)=O)C#N)C(F)(F)F	LKJPYSCBVHEWIU-KRWDZBQOSA-N	50614	Positive;Negative
NS00000401	Cyclamic acid	C6H13NO3S	CAS_RN: 100-88-9	C1(CCCCC1)NS(O)(=O)=O	HCAJEUSONLESMK-UHFFFAOYSA-N	7252	Positive;Negative
NS00000402	Neohesperidin dihydrochalcone	C28H36O15	CAS_RN: 20702-77-6	O([C@H]1[C@H](O[C@H]2[C@@H]([C@@H]([C@@H](O)[C@@H](O2)C)O)O)[C@H]([C@H](O)[C@H](O1)CO)O)c1cc(c(C(CCc2cc(c(OC)cc2)O)=O)c(c1)O)O	ITVGXXMINPYUHD-CUVHLRMHSA-N	28072	Positive;Negative
NS00000403	Cocaine	C17H21NO4	CAS_RN: 50-36-2	CN1C2CCC1C(C(C2)OC(=O)C3=CC=CC=C3)C(=O)OC	ZPUCINDJVBIVPJ-LJISPDSOSA-N	2724	Positive
NS00000404	1-(3-Chlorophenyl)piperazine	C10H13ClN2	CAS_RN: 6640-24-0	c1c(Cl)cccc1N1CCNCC1	VHFVKMTVMIZMIK-UHFFFAOYSA-N	1314	Positive
NS00000405	TFMPP	C11H13F3N2	CAS_RN: 15532-75-9	c1c(C(F)(F)F)cccc1N1CCNCC1	KKIMDKMETPPURN-UHFFFAOYSA-N	4145	Positive
NS00000406	Amphetamine	C9H13N	CAS_RN: 300-62-9	c1(ccccc1)CC(N)C	KWTSXDURSIMDCE-UHFFFAOYSA-N	13852819	Positive
NS00000407	Benzoylecgonine	C16H19NO4	CAS_RN: 519-09-5	CN1C2CCC1C(C(C2)OC(=O)C3=CC=CC=C3)C(=O)O	GVGYEFKIHJTNQZ-UHFFFAOYSA-N	2250	Positive
NS00000408	2-Ethylidene-1,5-dimethyl-3,3-diphenylpyrrolidine	C20H23N	CAS_RN: 30223-73-5	C/C=C/1C(CC(N1C)C)(C2=CC=CC=C2)C3=CC=CC=C3	AJRJPORIQGYFMT-RMOCHZDMSA-N	4509491	Positive
NS00000409	Ketamine	C13H16ClNO	CAS_RN: 6740-88-1	CNC1(CCCCC1=O)C2=CC=CC=C2Cl	YQEZLKZALYSWHR-UHFFFAOYSA-N	3689	Positive
NS00000410	Mephedrone	C11H15NO	CAS_RN: 1189805-46-6	Cc1ccc(cc1)C(=O)C(C)NC	YELGFTGWJGBAQU-UHFFFAOYSA-N	21485694	Positive
NS00000411	Methadone	C21H27NO	CAS_RN: 76-99-3	CCC(=O)C(CC(C)N(C)C)(c1ccccc1)c2ccccc2	USSIQXCVUWKGNF-UHFFFAOYSA-N	3953	Positive
NS00000412	Methamphetamine	C10H15N	CAS_RN: 537-46-2	c1cccc(c1)C[C@H](C)NC	MYWUZJCMWCOHBA-VIFPVBQESA-N	10379	Positive
NS00000413	Clozapine	C18H19ClN4	CAS_RN: 5786-21-0	C1(=Nc2c(Nc3c1cccc3)ccc(c2)Cl)N1CCN(CC1)C	QZUDBNBUXVUHMW-UHFFFAOYSA-N	10442628	Positive
NS00000414	Atomoxetine	C17H21NO	CAS_RN: 83015-26-3	c1c(c(ccc1)O[C@@H](c1ccccc1)CCNC)C	VHGCDTVCOLNTBX-QGZVFWFLSA-N	49516	Positive
NS00000415	Albuterol	C13H21NO3	CAS_RN: 18559-94-9	OCc1cc(ccc1O)C(O)CNC(C)(C)C	NDAUXUAQIAJITI-UHFFFAOYSA-N	1999	Positive;Negative
NS00000416	Amisulpride	C17H27N3O4S	CAS_RN: 71675-85-9	CCN1CCCC1CNC(=O)C2=CC(=C(C=C2OC)N)S(=O)(=O)CC	NTJOBXMMWNYJFB-UHFFFAOYSA-N	2074	Positive;Negative
NS00000417	Clopidogrel carboxylic acid	C15H14ClNO2S	CAS_RN: 144457-28-3	C1CN(CC2=C1SC=C2)C(C3=CC=CC=C3Cl)C(=O)O	DCASRSISIKYPDD-UHFFFAOYSA-N	3342490	Positive;Negative
NS00000418	Dronedarone	C31H44N2O5S	CAS_RN: 141626-36-0	CS(=O)(=O)Nc1cc2c(c(oc2cc1)CCCC)C(c1ccc(cc1)OCCCN(CCCC)CCCC)=O	ZQTNQVWKHCQYLQ-UHFFFAOYSA-N	180996	Positive;Negative
NS00000419	Levamisole	C11H12N2S	CAS_RN: 14769-73-4	c1([C@H]2CN3CCSC3=N2)ccccc1	HLFSDGLLUJUHTE-SNVBAGLBSA-N	25037	Positive
NS00000420	Pravastatin	C23H36O7	CAS_RN: 81093-37-0	CCC(C)C(=O)OC1CC(C=C2C1C(C(C=C2)C)CCC(CC(CC(=O)O)O)O)O	TUZYXOIXSAXUGO-PZAWKZKUSA-N	4720	Positive;Negative
NS00000421	Trimipramine	C20H26N2	CAS_RN: 739-71-9	CC(CN1C2=CC=CC=C2CCC3=CC=CC=C31)CN(C)C	ZSCDBOWYZJWBIY-UHFFFAOYSA-N	5382	Positive
NS00000422	2',3'-Di-O-acetyl-5'-deoxy-5-fluorocytidine	C13H16FN3O6	CAS_RN: 161599-46-8	FC=1C(=N/C(=O)N(C=1)[C@@H]2O[C@@H]([C@@H](OC(=O)C)[C@H]2OC(=O)C)C)N	NWJBWNIUGNXJGO-RPULLILYSA-N	9984300	Positive
NS00000423	Iobitridol	C20H28I3N3O9	CAS_RN: 136949-58-1	Ic1c(c(I)c(c(I)c1NC(=O)C(CO)CO)C(=O)N(CC(O)CO)C)C(=O)N(CC(O)CO)C	YLPBXIKWXNRACS-UHFFFAOYSA-N	59379	Positive
NS00000424	Spironolactone	C24H32O4S	CAS_RN: 52-01-7	O=C5O[C@@]4([C@@]3([C@H]([C@@H]2[C@H](SC(=O)C)C/C1=C/C(=O)CC[C@]1(C)[C@H]2CC3)CC4)C)CC5	LXMSZDCAJNLERA-ZHYRCANASA-N	5628	Positive
NS00000425	Sitagliptin	C16H15F6N5O	CAS_RN: 486460-32-6	Fc1cc(c(F)cc1F)C[C@@H](N)CC(=O)N3Cc2nnc(n2CC3)C(F)(F)F	MFFMDFFZMYYVKS-SECBINFHSA-N	3571948	Positive
NS00000426	N-[(1,1,2,2,3,3,4,4,5,5,6,6,7,7,8,8,8-Heptadecafluorooctyl)sulfonyl]glycine (Perfluorooctane sulfonamidoacetic acid)	C10H4F17NO4S	CAS_RN: 2806-24-8	C(C(=O)O)NS(=O)(=O)C(C(C(C(C(C(C(C(F)(F)F)(F)F)(F)F)(F)F)(F)F)(F)F)(F)F)(F)F	AYLOUUCBACYHAB-UHFFFAOYSA-N	8682412	Negative
NS00000427	2-(N-Methylperfluorooctanesulfonamido)acetic acid	C11H6F17NO4S	-	FC(F)(C(F)(F)C(F)(F)C(F)(F)C(F)(F)C(F)(F)C(F)(F)C(F)(F)F)S(=O)(=O)N(C)CC(O)=O	QNDHIRFIMVNHBN-UHFFFAOYSA-N	11316301	Negative
NS00000428	2-(N-Ethylperfluorooctanesulfonamido)acetic acid	C12H8F17NO4S	CAS_RN: 1336-61-4	FC(F)(C(F)(F)C(F)(F)C(F)(F)C(F)(F)C(F)(F)C(F)(F)C(F)(F)F)S(=O)(=O)N(CC(O)=O)CC	CKRXVVGETMYFIO-UHFFFAOYSA-N	17128	Negative
NS00000429	6:2 Fluorotelomer phosphate diester	C16H9F26O4P	CAS_RN: 4004-51-7	FC(F)(CCOP(=O)(OCCC(F)(F)C(F)(F)C(F)(F)C(F)(F)C(F)(F)C(F)(F)F)O)C(F)(F)C(F)(F)C(F)(F)C(F)(F)C(F)(F)F	ZDYYWMSLMLTXDM-UHFFFAOYSA-N	31045606	Positive
NS00000430	8:2 Fluorotelomer phosphate diester	C20H9F34O4P	CAS_RN: 678-41-1	FC(F)(CCOP(=O)(OCCC(F)(F)C(F)(F)C(F)(F)C(F)(F)C(F)(F)C(F)(F)C(F)(F)C(F)(F)F)O)C(F)(F)C(F)(F)C(F)(F)C(F)(F)C(F)(F)C(F)(F)C(F)(F)F	AFWOYEYXUDHGHF-UHFFFAOYSA-N	2288808	Positive
NS00000431	6:2 Fluorotelomer phosphate monoester	C8H6F13O4P	-	O=P(O)(OCCC(F)(F)C(F)(F)C(F)(F)C(F)(F)C(F)(F)C(F)(F)F)O	FZTRDYSPWWJCOF-UHFFFAOYSA-N	28290256	Positive;Negative
NS00000432	Fluorotelomer phosphate monoester (Perfluorodecyl phosphate)	C10H6F17O4P	CAS_RN: 576-16-9	O=P(O)(OCCC(F)(F)C(F)(F)C(F)(F)C(F)(F)C(F)(F)C(F)(F)C(F)(F)C(F)(F)F)O	MIABSAQIFYEDJP-UHFFFAOYSA-N	8319248	Positive
NS00000433	Difenoconazole	C19H17Cl2N3O3	CAS_RN: 119446-68-3	Clc4ccc(Oc1ccc(c(Cl)c1)C2(OCC(O2)C)Cn3ncnc3)cc4	BQYJATMQXGBDHF-UHFFFAOYSA-N	77730	Positive
NS00000434	Methoxyfenozide	C22H28N2O3	CAS_RN: 161050-58-4	O=C(c1cc(cc(c1)C)C)N(NC(=O)c2cccc(OC)c2C)C(C)(C)C	QCAWEPFNJXQPAN-UHFFFAOYSA-N	94755	Positive;Negative
NS00000435	Iprovalicarb	C18H28N2O3	CAS_RN: 140923-17-7	CC(C)OC(=O)NC(C(=O)N[C@@H](C)c1ccc(C)cc1)C(C)C	NWUWYYSKZYIQAE-LBAUFKAWSA-N	155431	Positive
NS00000436	Methiocarb	C11H15NO2S	CAS_RN: 2032-65-7	O=C(Oc1cc(c(SC)c(c1)C)C)NC	YFBPRJGDJKVWAH-UHFFFAOYSA-N	15417	Positive
NS00000437	Boscalid	C18H12Cl2N2O	CAS_RN: 188425-85-6	c1ccc(c(c1)c2ccc(cc2)Cl)NC(=O)c3cccnc3Cl	WYEMLYFITZORAB-UHFFFAOYSA-N	184713	Positive;Negative
NS00000438	Imazamox	C15H19N3O4	CAS_RN: 114311-32-9	O=C(O)c1c(ncc(c1)COC)/C2=N/C(C(=O)N2)(C(C)C)C	NUPJIGQFXCQJBK-UHFFFAOYSA-N	77711	Positive;Negative
NS00000439	Fenoxycarb	C17H19NO4	CAS_RN: 72490-01-8	O=C(OCC)NCCOc2ccc(Oc1ccccc1)cc2	HJUFTIJOISQSKQ-UHFFFAOYSA-N	46739	Positive
NS00000440	Flonicamid	C9H6F3N3O	CAS_RN: 158062-67-0	O=C(NCC#N)c1cnccc1C(F)(F)F	RLQJEEJISHYWON-UHFFFAOYSA-N	8010234	Positive;Negative
NS00000441	Propamocarb	C9H20N2O2	CAS_RN: 24579-73-5	N(C(OCCC)=O)CCCN(C)C	WZZLDXDUQPOXNW-UHFFFAOYSA-N	30114	Positive
NS00000442	Triclopyr	C7H4Cl3NO3	CAS_RN: 55335-06-3	ClC1=C(OCC(O)=O)N=C(Cl)C(Cl)=C1	REEQLXCGVXDJSQ-UHFFFAOYSA-N	37801	Positive;Negative
NS00000443	Pymetrozine	C10H11N5O	CAS_RN: 123312-89-0	O=C2N(/N=C/c1cccnc1)CC(=N/N2)C	QHMTXANCGGJZRX-WUXMJOGZSA-N	7850487	Positive;Negative
NS00000444	Lenacil	C13H18N2O2	CAS_RN: 2164-08-1	O=C1C3=C(/NC(=O)N1C2CCCCC2)CCC3	ZTMKADLOSYKWCA-UHFFFAOYSA-N	15699	Positive
NS00000445	Chlorpyrifos	C9H11Cl3NO3PS	CAS_RN: 2921-88-2	Clc1c(OP(=S)(OCC)OCC)nc(Cl)c(Cl)c1	SBPBAQFWLVIOKP-UHFFFAOYSA-N	2629	Positive
NS00000446	Chlorpyrifos-methyl	C7H7Cl3NO3PS	CAS_RN: 5598-13-0	Clc1c(OP(=S)(OC)OC)nc(Cl)c(Cl)c1	HRBKVYFZANMGRE-UHFFFAOYSA-N	20493	Positive
NS00000447	Methiocarb sulfoxide	C11H15NO3S	CAS_RN: 2635-10-1	O=C(Oc1cc(c(c(c1)C)S(=O)C)C)NC	FNCMBMZOZQAWJA-UHFFFAOYSA-N	16568	Positive
NS00000448	Thiacloprid	C10H9ClN4S	CAS_RN: 111988-49-9	Clc1ncc(cc1)CN2C(=NC#N)SCC2	HOKKPVIRMVDYPB-UHFFFAOYSA-N	103099	Positive
NS00000449	N-{3-[(6-Chloropyridin-3-yl)methyl]-1,3-thiazolidin-2-ylidene}urea	C10H11ClN4OS	CAS_RN: 676228-91-4	Clc1ncc(cc1)CN2C(=N/C(=O)N)/SCC2	LEZHOZPJYAQQNU-UVTDQMKNSA-N	17340044	Positive
NS00000450	Imidacloprid urea	C9H10ClN3O	CAS_RN: 120868-66-8	Clc2ncc(CN1CCNC1=O)cc2	ADWTYURAFSWNSU-UHFFFAOYSA-N	10248201	Positive
NS00000451	Myclobutanil	C15H17ClN4	CAS_RN: 88671-89-0	Clc1ccc(cc1)C(C#N)(CCCC)Cn2ncnc2	HZJKXKUJVSEEFU-UHFFFAOYSA-N	6096	Positive
NS00000452	Fenpropidin	C19H31N	CAS_RN: 67306-00-7	c1cc(ccc1CC(CN2CCCCC2)C)C(C)(C)C	MGNFYQILYYYUBS-UHFFFAOYSA-N	82797	Positive
NS00000453	Acetamiprid	C10H11ClN4	CAS_RN: 160430-64-8	Clc1ncc(cc1)CN(C(=NC#N)C)C	WCXDHFDTOYPNIE-UHFFFAOYSA-N	184719	Positive;Negative
NS00000454	Triclocarban	C13H9Cl3N2O	CAS_RN: 101-20-2	Clc2ccc(NC(=O)Nc1ccc(Cl)cc1)cc2Cl	ICUTUKXCWQYESQ-UHFFFAOYSA-N	7266	Positive;Negative
NS00000455	Metribuzin-DA	C8H13N3OS	CAS_RN: 35045-02-4	CC(C)(C)C1=NNC(=NC1=O)SC	MIWRSUQXSCLDNV-UHFFFAOYSA-N	33978	Positive;Negative
NS00000456	1,3,5-Triazin-2(1H)-one, 4,6-bis((1-methylethyl)amino)-	C9H17N5O	CAS_RN: 7374-53-0	n(c(nc1NC(C)C)O)c(n1)NC(C)C	RUOTUMSRCIMLJK-UHFFFAOYSA-N	22289	Positive;Negative
NS00000457	Hexazinone	C12H20N4O2	CAS_RN: 51235-04-2	n1(C2CCCCC2)c(n(c(N(C)C)nc1=O)C)=O	CAWXEEYDBZRFPE-UHFFFAOYSA-N	36542	Positive
NS00000458	N-(2,4-Dimethylphenyl)formamide	C9H11NO	CAS_RN: 60397-77-5	CC1=C(NC([H])=O)C=CC(C)=C1	JOFDPSBOUCXJCC-UHFFFAOYSA-N	83385	Positive
NS00000459	Valsartan acid	C14H10N4O2	CAS_RN: 164265-78-5	C1=CC=C(C(=C1)C2=CC=C(C=C2)C(=O)O)C3=NNN=N3	USAWIVMZUYOXCF-UHFFFAOYSA-N	NA	Positive;Negative
NS00000460	1H-Benzotriazole, 1-methyl-	C7H7N3	CAS_RN: 13351-73-0	CN1C2=CC=CC=C2N=N1	HXQHRUJXQJEGER-UHFFFAOYSA-N	24133	Positive
NS00000461	Deferasirox	C21H15N3O4	CAS_RN: 201530-41-8	OC(=O)c1ccc(cc1)n2nc(nc2c3ccccc3O)c4ccccc4O	BOFQWVMAQOTZIW-UHFFFAOYSA-N	10770206	Positive;Negative
NS00000462	Valganciclovir	C14H22N6O5	CAS_RN: 175865-60-8	O=C(OCC(OCn1c2NC(=N/C(=O)c2nc1)N)CO)[C@@H](N)C(C)C	WPVFJKSGQUFQAP-GKAPJAKFSA-N	57721	Negative
NS00000463	Rivastigmine	C14H22N2O2	CAS_RN: 123441-03-2	O=C(Oc1cc(ccc1)[C@@H](N(C)C)C)N(CC)C	XSVMFMHYUFZWBK-NSHDSACASA-N	70377	Positive
NS00000464	Capecitabine	C15H22FN3O6	CAS_RN: 154361-50-9	FC=1C(=N/C(=O)N(C=1)[C@@H]2O[C@@H]([C@@H](O)[C@H]2O)C)NC(=O)OCCCCC	GAGWJHPBXLXJQN-UORFTKCHSA-N	54916	Positive;Negative
NS00000465	4-Hydroxy-1H-benzotriazole	C6H5N3O	CAS_RN: 26725-51-9	Oc2cccc1nnnc12	JMTMSDXUXJISAY-UHFFFAOYSA-N	NA	Positive;Negative
NS00000466	Imiprothrin	C17H22N2O4	CAS_RN: 72963-72-5	O=C(OCN1C(=O)CN(C1=O)CC#C)C2C(C=C(/C)C)C2(C)C	VPRAQYXPZIFIOH-UHFFFAOYSA-N	110211	Positive
NS00000467	Pargyline	C11H13N	CAS_RN: 555-57-7	C#CCN(C)Cc1ccccc1	DPWPWRLQFGFJFI-UHFFFAOYSA-N	4526	Positive
NS00000468	Pheniramine	C16H20N2	CAS_RN: 86-21-5	CN(C)CCC(C1=CC=CC=C1)C2=CC=CC=N2	IJHNSHDBIRRJRN-UHFFFAOYSA-N	4597	Positive
NS00000469	Primaquine	C15H21N3O	CAS_RN: 90-34-6	O(c1cc(NC(C)CCCN)c2ncccc2c1)C	INDBQLZJXZLFIT-UHFFFAOYSA-N	4739	Positive
NS00000470	Atazanavir	C38H52N6O7	CAS_RN: 198904-31-3	CC(C)(C)C(C(=O)NC(CC1=CC=CC=C1)C(CN(CC2=CC=C(C=C2)C3=CC=CC=N3)NC(=O)C(C(C)(C)C)NC(=O)OC)O)NC(=O)OC	AXRYRYVKAWYZBR-GASGPIRDSA-N	10619288	Positive;Negative
NS00000471	7-[2-Amino(phenyl)acetamido]-3-methyl-8-oxo-5-thia-1-azabicyclo[4.2.0]oct-2-ene-2-carboxylic acid	C16H17N3O4S	CAS_RN: 105879-42-3	CC1=C(N2C(C(C2=O)NC(=O)C(C3=CC=CC=C3)N)SC1)C(=O)O	ZAIPMKNFIOOWCQ-UHFFFAOYSA-N	2565	Positive;Negative
NS00000472	Darunavir	C27H37N3O7S	CAS_RN: 206361-99-1	CC(C)CN(CC(C(CC1=CC=CC=C1)NC(=O)OC2COC3C2CCO3)O)S(=O)(=O)C4=CC=C(C=C4)N	CJBJHOAVZSMMDJ-HEXNFIEUSA-N	19817196	Positive;Negative
NS00000473	Diltiazem	C22H26N2O4S	CAS_RN: 56209-45-1	CC(=O)OC1C(SC2=CC=CC=C2N(C1=O)CCN(C)C)C3=CC=C(C=C3)OC	HSUGRBWQSSZJOP-UHFFFAOYSA-N	2967	Positive
NS00000474	Doxylamine	C17H22N2O	CAS_RN: 469-21-6	CC(C1=CC=CC=C1)(C2=CC=CC=N2)OCCN(C)C	HCFDWZZGGLSKEP-UHFFFAOYSA-N	3050	Positive
NS00000475	Flufenamic acid	C14H10F3NO2	CAS_RN: 530-78-9	C1=CC=C(C(=C1)C(=O)O)NC2=CC=CC(=C2)C(F)(F)F	LPEPZBJOKDYZAD-UHFFFAOYSA-N	3254	Positive;Negative
NS00000476	Midazolam	C18H13ClFN3	CAS_RN: 59467-70-8	CC1=NC=C2N1C3=C(C=C(C=C3)Cl)C(=NC2)C4=CC=CC=C4F	DDLIGBOFAVUZHB-UHFFFAOYSA-N	4047	Positive
NS00000477	Noscapine	C22H23NO7	CAS_RN: 6035-40-1	CN1CCC2=CC3=C(C(=C2C1C4C5=C(C(=C(C=C5)OC)OC)C(=O)O4)OC)OCO3	AKNNEGZIBPJZJG-UHFFFAOYSA-N	4385	Positive
NS00000478	Perindopril	C19H32N2O5	CAS_RN: 82978-68-5	CCCC(C(=O)OCC)NC(C)C(=O)N1C2CCCCC2CC1C(=O)O	IPVQLZZIHOAWMC-UHFFFAOYSA-N	3380655	Positive;Negative
NS00000479	Xylometazoline	C16H24N2	CAS_RN: 526-36-3	CC1=CC(=CC(=C1CC2=NCCN2)C)C(C)(C)C	HUCJFAOMUPXHDK-UHFFFAOYSA-N	NA	Positive
NS00000480	Alanycarb	C17H25N3O4S2	CAS_RN: 83130-01-2	O=C(OCC)CCN(SN(C(=O)ON=C(/SC)C)C)Cc1ccccc1	GMAUQNJOSOMMHI-JXAWBTAJSA-N	7850539	Positive
NS00000481	Ametryn	C9H17N5S	CAS_RN: 834-12-8	S(c1nc(nc(n1)NC(C)C)NCC)C	RQVYBGPQFYCBGX-UHFFFAOYSA-N	12705	Positive
NS00000482	Benalaxyl	C20H23NO3	CAS_RN: 71626-11-4	O=C(N(c1c(cccc1C)C)C(C(=O)OC)C)Cc2ccccc2	CJPQIRJHIZUAQP-UHFFFAOYSA-N	46525	Positive
NS00000483	Bromofenoxim	C13H7Br2N3O6	CAS_RN: 13181-17-4	C1=CC(=C(C=C1[N+](=O)[O-])[N+](=O)[O-])ONC=C2C=C(C(=O)C(=C2)Br)Br	XTFNPKDYCLFGPV-OMCISZLKSA-N	4514502	Negative
NS00000484	Carbaryl	C12H11NO2	CAS_RN: 63-25-2	c12c(OC(NC)=O)cccc1cccc2	CVXBEEMKQHEXEN-UHFFFAOYSA-N	5899	Positive;Negative
NS00000485	Chlorfenvinphos	C12H14Cl3O4P	CAS_RN: 470-90-6	CCOP(=O)(OCC)O/C(=CCl)/C1=C(C=C(C=C1)Cl)Cl	FSAVDKDHPDSCTO-WQLSENKSSA-N	4526760	Positive
NS00000486	Chloroxynil	C7H3Cl2NO	CAS_RN: 1891-95-8	Clc1cc(C#N)cc(Cl)c1O	YRSSHOVRSMQULE-UHFFFAOYSA-N	67258	Negative
NS00000487	Dichlorvos	C4H7Cl2O4P	CAS_RN: 62-73-7	O=P(OC=C(/Cl)Cl)(OC)OC	OEBRKCOSUFCWJD-UHFFFAOYSA-N	2931	Positive;Negative
NS00000488	Famoxadone	C22H18N2O4	CAS_RN: 131807-57-3	O=C2OC(C(=O)N2Nc1ccccc1)(c4ccc(Oc3ccccc3)cc4)C	PCCSBWNGDMYFCW-UHFFFAOYSA-N	184727	Positive
NS00000489	Fosthiazate	C9H18NO3PS2	CAS_RN: 98886-44-3	O=P(SC(CC)C)(OCC)N1C(=O)SCC1	DUFVKSUJRWYZQP-UHFFFAOYSA-N	82856	Positive
NS00000490	Thiazopyr	C16H17F5N2O2S	CAS_RN: 117718-60-2	FC(F)c2nc(c(C/1=N/CCS1)c(c2C(=O)OC)CC(C)C)C(F)(F)F	YIJZJEYQBAAWRJ-UHFFFAOYSA-N	82873	Positive
NS00000491	Tetrachlorophthalic acid	C8H2Cl4O4	CAS_RN: 632-58-6	Clc1c(c(c(Cl)c(Cl)c1Cl)C(=O)O)C(=O)O	WZHHYIOUKQNLQM-UHFFFAOYSA-N	11935	Negative
NS00000492	Fenamidone	C17H17N3OS	CAS_RN: 161326-34-7	O=C2N(Nc1ccccc1)C(SC)=N/[C@]2(c3ccccc3)C	LMVPQMGRYSRMIW-KRWDZBQOSA-N	8578637	Positive
NS00000493	Desnitro-imidacloprid	C9H11ClN4	CAS_RN: 115970-17-7	Clc1ncc(cc1)CN2C(=N/CC2)N	UEQZFAGVRGWPDK-UHFFFAOYSA-N	8306043	Positive
NS00000494	Iprodione	C13H13Cl2N3O3	CAS_RN: 36734-19-7	O=C2N(c1cc(Cl)cc(Cl)c1)C(=O)CN2C(=O)NC(C)C	ONUFESLQCSAYKA-UHFFFAOYSA-N	34418	Positive
NS00000495	Mandipropamid	C23H22ClNO4	CAS_RN: 374726-62-2	Clc1ccc(cc1)C(OCC#C)C(=O)NCCc2ccc(OCC#C)c(OC)c2	KWLVWJPJKJMCSH-UHFFFAOYSA-N	9467809	Positive;Negative
NS00000496	Mepanipyrim	C14H13N3	CAS_RN: 110235-47-7	n1c(C#CC)cc(nc1Nc2ccccc2)C	CIFWZNRJIBNXRE-UHFFFAOYSA-N	77839	Positive
NS00000497	Metrafenone	C19H21BrO5	CAS_RN: 220899-03-6	Brc2ccc(OC)c(C(=O)c1c(cc(OC)c(OC)c1OC)C)c2C	AMSPWOYQQAWRRM-UHFFFAOYSA-N	4953549	Positive
NS00000498	Buflomedil	C17H25NO4	CAS_RN: 55837-25-7	O=C(c1c(OC)cc(OC)cc1OC)CCCN2CCCC2	OWYLAEYXIQKAOL-UHFFFAOYSA-N	2373	Positive
NS00000499	Cefaclor	C15H14ClN3O4S	CAS_RN: 53994-73-3	O=C2N1/C(=C(/Cl)CS[C@@H]1[C@@H]2NC(=O)[C@@H](c3ccccc3)N)C(=O)O	QYIYFLOTGYLRGG-GPCCPHFNSA-N	46260	Positive;Negative
NS00000500	Chloramphenicol	C11H12Cl2N2O5	CAS_RN: 56-75-7	c1cc(ccc1[C@H]([C@@H](CO)NC(=O)C(Cl)Cl)O)[N+](=O)[O-]	WIIZWVCIJKGZOK-RKDXNWHRSA-N	5744	Positive;Negative
NS00000501	Nadolol	C17H27NO4	CAS_RN: 42200-33-9	OC(CNC(C)(C)C)COc1cccc2c1C[C@H](O)[C@H](O)C2	VWPOSFSPZNDTMJ-UCWKZMIHSA-N	35815	Positive
NS00000502	Permethrin	C21H20Cl2O3	CAS_RN: 52645-53-1	Cl/C(Cl)=C/C3C(C(=O)OCc2cccc(Oc1ccccc1)c2)C3(C)C	RLLPVAHGXHCWKJ-UHFFFAOYSA-N	36845	Positive
NS00000503	Pipemidic acid	C14H17N5O3	CAS_RN: 51940-44-4	O=C(O)C2=CN(c1nc(ncc1C2=O)N3CCNCC3)CC	JOHZPMXAZQZXHR-UHFFFAOYSA-N	4665	Positive
NS00000504	Piracetam	C6H10N2O2	CAS_RN: 7491-74-9	O=C1N(CC(=O)N)CCC1	GMZVRMREEHBGGF-UHFFFAOYSA-N	4677	Positive
NS00000505	Spiramycin	C43H74N2O14	CAS_RN: 8025-81-8	O=CC[C@@H]4[C@H](OC2OC(C(OC1OC(C)C(O)C(O)(C)C1)C(N(C)C)C2O)C)[C@@H](OC)[C@H](O)CC(=O)O[C@H](C)CC=CC=C[C@H](OC3OC(C)C(N(C)C)CC3)[C@H](C)C4	ACTOXUHEUCPTEW-JMRHEKERSA-N	4447664	Positive
NS00000506	Enoxacin	C15H17FN4O3	CAS_RN: 74011-58-8	Fc1c(nc2c(c1)C(=O)C(C(=O)O)=C/N2CC)N3CCNCC3	IDYZIJYBMGIQMJ-UHFFFAOYSA-N	3116	Positive
NS00000507	Meclizine	C25H27ClN2	CAS_RN: 569-65-3	Clc1ccc(cc1)C(c2ccccc2)N3CCN(CC3)Cc4cccc(c4)C	OCJYIGYOJCODJL-UHFFFAOYSA-N	3894	Positive
NS00000508	Dehydroepiandrosterone	C19H28O2	CAS_RN: 53-43-0	O=C3[C@]2(CC[C@@H]1[C@@]4(C(=C/C[C@H]1[C@@H]2CC3)C[C@@H](O)CC4)C)C	FMGSKLZLMKYGDP-USOAJAOKSA-N	5670	Positive
NS00000510	Coumachlor	C19H15ClO4	CAS_RN: 81-82-3	Clc1ccc(cc1)C(C=2C(=O)c3c(OC=2O)cccc3)CC(=O)C	DEKWZWCFHUABHE-UHFFFAOYSA-N	6437	Positive;Negative
NS00000511	Coumafuryl	C17H14O5	CAS_RN: 117-52-2	O=C(C)CC(C=1C(=O)c2c(OC=1O)cccc2)c3occc3	JFIXKFSJCQNGEK-UHFFFAOYSA-N	8032	Positive;Negative
NS00000512	Fluazifop-butyl	C19H20F3NO4	CAS_RN: 69806-50-4	O=C(OCCCC)C(Oc2ccc(Oc1ncc(cc1)C(F)(F)F)cc2)C	VAIZTNZGPYBOGF-UHFFFAOYSA-N	46142	Positive
NS00000513	Naptalam	C18H13NO3	CAS_RN: 132-66-1	O=C(O)c1ccccc1C(=O)Nc3cccc2ccccc23	JXTHEWSKYLZVJC-UHFFFAOYSA-N	8275	Positive;Negative
NS00000514	Nitrofen	C12H7Cl2NO3	CAS_RN: 1836-75-5	c1(Oc2ccc([N+](=O)[O-])cc2)c(cc(Cl)cc1)Cl	XITQUSLLOSKDTB-UHFFFAOYSA-N	15010	Positive;Negative
NS00000515	Oryzalin	C12H18N4O6S	CAS_RN: 19044-88-3	[O-][N+](=O)c1cc(cc([N+]([O-])=O)c1N(CCC)CCC)S(=O)(=O)N	UNAHYJYOSSSJHH-UHFFFAOYSA-N	27326	Positive;Negative
NS00000516	Oxadixyl	C14H18N2O4	CAS_RN: 77732-09-3	O=C2OCCN2N(C(=O)COC)c1c(cccc1C)C	UWVQIROCRJWDKL-UHFFFAOYSA-N	48518	Positive
NS00000517	Phosmet	C11H12NO4PS2	CAS_RN: 5104-30-3	COP(=S)(OC)SCN1C(=O)C2=CC=CC=C2C1=O	LMNZTLDVJIUSHT-UHFFFAOYSA-N	12367	Positive
NS00000518	Procymidone	C13H11Cl2NO2	CAS_RN: 32809-16-8	Clc1cc(cc(Cl)c1)N2C(=O)C3(CC3(C2=O)C)C	QXJKBPAVAHBARF-UHFFFAOYSA-N	33326	Positive;Negative
NS00000519	Warfarin	C19H16O4	CAS_RN: 81-81-2	O=C1c3c(OC(/O)=C/1C(c2ccccc2)CC(=O)C)cccc3	QTXVAVXCBMYBJW-UHFFFAOYSA-N	6436	Positive;Negative
NS00000520	2,4(1H,3H)-Pteridinedione, 1,3-dimethyl-	C8H8N4O2	CAS_RN: 13401-18-8	O=C2c1nccnc1N(C(=O)N2C)C	LMXZVISHHDYBFW-UHFFFAOYSA-N	304618	Positive
NS00000521	Tenofovir	C9H14N5O4P	CAS_RN: 147127-20-6	O=P(O)(O)CO[C@H](C)Cn1c2ncnc(c2nc1)N	SGOIRFVFHAKUTI-ZCFIWIBFSA-N	408154	Positive;Negative
NS00000522	Emtricitabine	C8H10FN3O3S	CAS_RN: 143491-57-0	FC=1C(=N/C(=O)N(C=1)[C@H]2O[C@H](SC2)CO)N	XQSPYNMVSIKCOC-NTSWFWBYSA-N	54859	Positive;Negative
NS00000523	Penconazole	C13H15Cl2N3	CAS_RN: 66246-88-6	Clc1ccc(c(Cl)c1)C(CCC)Cn2ncnc2	WKBPZYKAUNRMKP-UHFFFAOYSA-N	82796	Positive
NS00000524	Dinotefuran	C7H14N4O3	CAS_RN: 165252-70-0	[O-][N+](=O)NC(=N/C)NCC1CCOC1	YKBZOVFACRVRJN-UHFFFAOYSA-N	171124	Positive;Negative
NS00000525	Fenuron	C9H12N2O	CAS_RN: 101-42-8	O=C(Nc1ccccc1)N(C)C	XXOYNJXVWVNOOJ-UHFFFAOYSA-N	7279	Positive
NS00000526	Furalaxyl	C17H19NO4	CAS_RN: 57646-30-7	O=C(N(c1c(cccc1C)C)C(C(=O)OC)C)c2occc2	CIEXPHRYOLIQQD-UHFFFAOYSA-N	38763	Positive
NS00000527	Heptenophos	C9H12ClO4P	CAS_RN: 23560-59-0	COP(=O)(OC)OC1=C(Cl)C2C=CCC12	GBAWQJNHVWMTLU-UHFFFAOYSA-N	56515	Positive;Negative
NS00000528	Parathion	C10H14NO5PS	CAS_RN: 56-38-2	S=P(Oc1ccc(cc1)[N+]([O-])=O)(OCC)OCC	LCCNCVORNKJIRZ-UHFFFAOYSA-N	13844817	Positive
NS00000529	Pendimethalin	C13H19N3O4	CAS_RN: 40487-42-1	[O-][N+](=O)c1c(c(cc([N+]([O-])=O)c1NC(CC)CC)C)C	CHIFOSRWCNZCFN-UHFFFAOYSA-N	35265	Positive
NS00000530	Pretilachlor	C17H26ClNO2	CAS_RN: 51218-49-6	ClCC(=O)N(c1c(cccc1CC)CC)CCOCCC	YLPGTOIOYRQOHV-UHFFFAOYSA-N	82747	Positive
NS00000531	Vinclozolin	C12H9Cl2NO3	CAS_RN: 50471-44-8	O=C2OC(C(=O)N2c1cc(Cl)cc(Cl)c1)(C=C)C	FSCWZHGZWWDELK-UHFFFAOYSA-N	36278	Positive
NS00000532	Flucytosine	C4H4FN3O	CAS_RN: 2022-85-7	FC=1C=N/C(=O)NC=1N	XRECTZIEBJDKEO-UHFFFAOYSA-N	3249	Positive;Negative
NS00000533	Acemetacin	C21H18ClNO6	CAS_RN: 53164-05-9	Clc1ccc(cc1)C(=O)n3c2ccc(OC)cc2c(c3C)CC(=O)OCC(=O)O	FSQKKOOTNAMONP-UHFFFAOYSA-N	1904	Positive;Negative
NS00000534	Mepivacaine	C15H22N2O	CAS_RN: 96-88-8	O=C(Nc1c(cccc1C)C)C2N(C)CCCC2	INWLQCZOYSRPNW-UHFFFAOYSA-N	3922	Positive
NS00000535	Metaxalone	C12H15NO3	CAS_RN: 1665-48-1	CC1=CC(OCC2CNC(=O)O2)=CC(C)=C1	IMWZZHHPURKASS-UHFFFAOYSA-N	14709	Positive;Negative
NS00000536	Oxprenolol	C15H23NO3	CAS_RN: 6452-71-7	O(c1ccccc1OCC=C)CC(O)CNC(C)C	CEMAWMOMDPGJMB-UHFFFAOYSA-N	4470	Positive
NS00000537	Pregabalin	C8H17NO2	CAS_RN: 148553-50-8	CC(C)C[C@H](CN)CC(O)=O	AYXYPKUFHZROOJ-ZETCQYMHSA-N	4589156	Positive;Negative
NS00000538	Tolnaftate	C19H17NOS	CAS_RN: 2398-96-1	S=C(Oc2ccc1c(cccc1)c2)N(c3cc(ccc3)C)C	FUSNMLFNXJSCDI-UHFFFAOYSA-N	5309	Positive
NS00000539	Zonisamide	C8H8N2O3S	CAS_RN: 68291-97-4	O=S(=O)(N)Cc2noc1ccccc12	UBQNRHZMVUUOMG-UHFFFAOYSA-N	5532	Positive;Negative
NS00000540	Chlorthalidone	C14H11ClN2O4S	CAS_RN: 77-36-1	O=S(=O)(N)c1c(Cl)ccc(c1)C2(O)c3ccccc3C(=O)N2	JIVPVXMEBJLZRO-UHFFFAOYSA-N	2631	Positive;Negative
NS00000541	2',3'-Dideoxyinosine	C10H12N4O3	CAS_RN: 69655-05-6	O=C3/N=CNc1c3ncn1[C@@H]2O[C@@H](CC2)CO	BXZVVICBKDXVGW-NKWVEPMBSA-N	45864	Positive;Negative
NS00000542	Fluvastatin	C24H26FNO4	CAS_RN: 93957-54-1	O=C(O)C[C@H](O)C[C@H](O)/C=C/c2c(c1ccccc1n2C(C)C)c3ccc(F)cc3	FJLGEFLZQAZZCD-MCBHFWOFSA-N	393587	Positive;Negative
NS00000543	Lansoprazole	C16H14F3N3O2S	CAS_RN: 103577-45-3	Cc1c(ccnc1CS(=O)c2[nH]c3ccccc3n2)OCC(F)(F)F	MJIHNNLFOKEZEW-UHFFFAOYSA-N	3746	Positive;Negative
NS00000544	Lovastatin	C24H36O5	CAS_RN: 75330-75-5	O=C(O[C@@H]1[C@H]3C(=C/[C@H](C)C1)C=C/[C@@H]([C@@H]3CC[C@H]2OC(=O)C[C@H](O)C2)C)[C@@H](C)CC	PCZOHLXUXFIOCF-BXMDZJJMSA-N	48085	Positive
NS00000545	Nystatin	C47H75NO17	CAS_RN: 1400-61-9	CC1C=CC=CCCC=CC=CC=CC=CC(CC2C(C(CC(O2)(CC(C(CCC(CC(CC(CC(=O)OC(C(C1O)C)C)O)O)O)O)O)O)O)C(=O)O)OC3C(C(C(C(O3)C)O)N)O	VQOXZBDYSJBXMA-GLBPGAGLSA-N	10626880	Positive;Negative
NS00000546	Prilocaine	C13H20N2O	CAS_RN: 721-50-6	O=C(Nc1ccccc1C)C(NCCC)C	MVFGUOIZUNYYSO-UHFFFAOYSA-N	4737	Positive
NS00000547	Rufinamide	C10H8F2N4O	CAS_RN: 106308-44-5	O=C(c1nnn(c1)Cc2c(F)cccc2F)N	POGQSBRIGCQNEG-UHFFFAOYSA-N	114471	Positive
NS00000548	Torsemide	C16H20N4O3S	CAS_RN: 56211-40-6	O=S(=O)(c2c(Nc1cc(ccc1)C)ccnc2)NC(=O)NC(C)C	NGBFQHCMQULJNZ-UHFFFAOYSA-N	38123	Positive;Negative
NS00000549	Prolinamide	C5H10N2O	CAS_RN: 7531-52-4	O=C(N)C1NCCC1	VLJNHYLEOZPXFW-UHFFFAOYSA-N	479142	Positive;Negative
NS00000550	Rimantadine	C12H21N	CAS_RN: 13392-28-4	NC(C)C13CC2CC(CC(C1)C2)C3	UBCHPRBFMUDMNC-UHFFFAOYSA-N	4893	Positive
NS00000551	Tributylamine	C12H27N	CAS_RN: 102-82-9	N(CCCC)(CCCC)CCCC	IMFACGCPASFAPR-UHFFFAOYSA-N	7340	Positive
NS00000552	2-Aminoheptane	C7H17N	CAS_RN: 123-82-0	NC(C)CCCCC	VSRBKQFNFZQRBM-UHFFFAOYSA-N	5401	Positive
NS00000553	4-Piperidinecarboxamide	C6H12N2O	CAS_RN: 39546-32-2	O=C(N)C1CCNCC1	DPBWFNDFMCCGGJ-UHFFFAOYSA-N	3640	Positive
NS00000554	Di-tert-butyl dicarbonate	C10H18O5	CAS_RN: 24424-99-5	O=C(OC(=O)OC(C)(C)C)OC(C)(C)C	DYHSDKLCOJIUFX-UHFFFAOYSA-N	81704	Negative
NS00000555	Amidosulfuron	C9H15N5O7S2	CAS_RN: 120923-37-7	O=C(Nc1nc(OC)cc(OC)n1)NS(=O)(=O)N(C)S(=O)(=O)C	CTTHWASMBLQOFR-UHFFFAOYSA-N	82874	Positive;Negative
NS00000556	Isoxadifen-ethyl	C18H17NO3	CAS_RN: 163520-33-0	C1(C(OCC)=O)=NOC(C1)(c1ccccc1)c1ccccc1	MWKVXOJATACCCH-UHFFFAOYSA-N	4953634	Positive
NS00000557	Mefenpyr-diethyl	C16H18Cl2N2O4	CAS_RN: 135590-91-9	Clc1cc(Cl)c(cc1)N2/N=C(/C(=O)OCC)CC2(C(=O)OCC)C	OPGCOAPTHCZZIW-UHFFFAOYSA-N	9112846	Positive
NS00000558	Metconazole	C17H22ClN3O	CAS_RN: 125116-23-6	Clc1ccc(cc1)CC2C(O)(C(CC2)(C)C)Cn3ncnc3	XWPZUHJBOLQNMN-UHFFFAOYSA-N	77764	Positive
NS00000559	Oxyfluorfen	C15H11ClF3NO4	CAS_RN: 42874-03-3	Clc2cc(ccc2Oc1ccc([N+]([O-])=O)c(OCC)c1)C(F)(F)F	OQMBBFQZGJFLBU-UHFFFAOYSA-N	35974	Positive
NS00000560	Propyzamide	C12H11Cl2NO	CAS_RN: 23950-58-5	Clc1cc(C(=O)NC(C#C)(C)C)cc(Cl)c1	PHNUZKMIPFFYSO-UHFFFAOYSA-N	29822	Positive;Negative
NS00000561	Tembotrione	C17H16ClF3O6S	CAS_RN: 335104-84-2	O=C(c1ccc(c(c1Cl)COCC(F)(F)F)S(=O)(=O)C)C2C(=O)CCCC2=O	IUQAXCIUEPFPSF-UHFFFAOYSA-N	9731688	Positive;Negative
NS00000562	Tepraloxydim	C17H24ClNO4	CAS_RN: 149979-41-9	CC/C(=NOCC=CCl)/C=1C(=O)CC(CC=1O)C2CCOCC2	IOYNQIMAUDJVEI-BMVIKAAMSA-N	11677300	Positive;Negative
NS00000563	Triflusulfuron-methyl	C17H19F3N6O6S	CAS_RN: 126535-15-7	O=C(OC)c1cccc(c1S(=O)(=O)NC(=O)Nc2nc(nc(OCC(F)(F)F)n2)N(C)C)C	IMEVJVISCHQJRM-UHFFFAOYSA-N	83452	Positive;Negative
NS00000564	1-(Methoxymethyl)-1H-benzotriazole	C8H9N3O	CAS_RN: 71878-80-3	n1nn(c2ccccc12)COC	QEIXBXXKTUNWDK-UHFFFAOYSA-N	472332	Positive
NS00000565	1H-Benzotriazole-5-carboxylic acid	C7H5N3O2	CAS_RN: 23814-12-2	c1cc2c(cc1C(=O)O)nn[nH]2	GUOVBFFLXKJFEE-UHFFFAOYSA-N	65749	Positive;Negative
NS00000566	2,3-Dihydro-4H-1,2,3-triazol-4-onato	C2H3N3O	CAS_RN: 124531-95-9	Oc1cnn[nH]1	QEASJVYPHMYPJM-UHFFFAOYSA-N	14060344	Positive;Negative
NS00000567	Crotetamide	C12H22N2O2	CAS_RN: 6168-76-9	O=C(N(CC)C(C(=O)N(C)C)CC)/C=C/C	LSAMUAYPDHUBQD-RMKNXTFCSA-N	4519436	Positive
NS00000568	2-Mercaptobenzothiazole	C7H5NS2	CAS_RN: 149-30-4	S=C2Sc1ccccc1N2	YXIWHUQXZSMYRE-UHFFFAOYSA-N	608157	Positive;Negative
NS00000569	Corticosterone	C21H30O4	CAS_RN: 50-22-6	O=C4C=C2/[C@]([C@H]1[C@@H](O)C[C@@]3([C@@H](C(=O)CO)CC[C@H]3[C@@H]1CC2)C)(C)CC4	OMFXVFTZEKFJBZ-HJTSIMOOSA-N	5550	Positive;Negative
NS00000570	Hydrocortisone	C21H30O5	CAS_RN: 80562-38-5	O=C4C=C2/[C@]([C@H]1[C@@H](O)C[C@@]3([C@@](O)(C(=O)CO)CC[C@H]3[C@@H]1CC2)C)(C)CC4	JYGXADMDTFJGBT-VWUMJDOOSA-N	5551	Positive;Negative
NS00000571	Minocycline	C23H27N3O7	CAS_RN: 13614-98-7	[H][C@@]12CC3=C(C(O)=CC=C3N(C)C)C(=O)C1=C(O)[C@]1(O)C(=O)C(C(N)=O)=C(O)[C@@H](N(C)C)[C@]1([H])C2	DYKFCLLONBREIL-KVUCHLLUSA-N	16735907	Positive;Negative
NS00000572	Oxacillin	C19H19N3O5S	CAS_RN: 66-79-5	CC1=C(C(=O)N[C@H]2[C@H]3SC(C)(C)[C@@H](N3C2=O)C(O)=O)C(=NO1)C1=CC=CC=C1	UWYHMGVUTGAWSP-JKIFEVAISA-N	5961	Positive;Negative
NS00000573	Pyridate	C19H23ClN2O2S	CAS_RN: 55512-33-9	O=C(SCCCCCCCC)Oc2cc(Cl)nnc2c1ccccc1	JTZCTMAVMHRNTR-UHFFFAOYSA-N	37831	Positive
NS00000574	Sulfentrazone	C11H10Cl2F2N4O3S	CAS_RN: 122836-35-5	O=S(=O)(Nc2c(Cl)cc(Cl)c(N1/N=C(N(C1=O)C(F)F)C)c2)C	OORLZFUTLGXMEF-UHFFFAOYSA-N	77887	Positive;Negative
NS00000575	(S)-Timolol	C13H24N4O3S	CAS_RN: 26839-75-8	CC(C)(C)NCC(O)COC1=NSN=C1N1CCOCC1	BLJRIMJGRPQVNF-UHFFFAOYSA-N	5278	Positive
NS00000576	Triclabendazole	C14H9Cl3N2OS	CAS_RN: 68786-66-3	CSc1[nH]c2cc(c(cc2n1)Oc3cccc(c3Cl)Cl)Cl	NQPDXQQQCQDHHW-UHFFFAOYSA-N	45565	Positive;Negative
NS00000577	Tetracycline	C22H24N2O8	CAS_RN: 60-54-8	C[C@]1(c2cccc(c2C(=O)C3=C([C@]4([C@@H](C[C@@H]31)[C@@H](C(=C(C4=O)C(=O)N)O)N(C)C)O)O)O)O	OFVLGDICTFRJMM-WESIUVDSSA-N	10257122	Positive;Negative
NS00000578	Fludrocortisone	C23H31FO6	CAS_RN: 514-36-3	CC(=O)OCC(=O)C1(CCC2C1(CC(C3(C2CCC4=CC(=O)CCC43C)F)O)C)O	SYWHXTATXSMDSB-GSLJADNHSA-N	196144	Positive;Negative
NS00000579	Betamethasone acetate	C24H31FO6	CAS_RN: 987-24-6	O=C(OCC(=O)[C@]3(O)[C@]2(C[C@H](O)[C@]4(F)[C@@]/1(C(=C/C(=O)C=C1)CC[C@H]4[C@@H]2C[C@@H]3C)C)C)C	AKUJBENLRBOFTD-QZIXMDIESA-N	392014	Positive;Negative
NS00000580	Microcystin LA	C46H67N7O12	CAS_RN: 96180-79-9	O=C2N[C@@H](C=CC(=C[C@H](C)[C@@H](OC)Cc1ccccc1)C)[C@@H](C(=O)N[C@@H](C(=O)O)CCC(=O)N(/C(=C)C(=O)N[C@@H](C(=O)N[C@H](C(=O)N[C@@H](C(=O)O)[C@@H](C(=O)N[C@H]2C)C)CC(C)C)C)C)C	DIAQQISRBBDJIM-DRSCAGMXSA-N	4941946	Positive;Negative
NS00000581	Microcystin LF	C52H71N7O12	CAS_RN: 154037-70-4	O=C(O)C2NC(=O)C(NC(=O)C(NC(=O)C(=C)N(C(=O)CCC(C(=O)O)NC(=O)C(C)C(C=CC(=CC(C)C(OC)Cc1ccccc1)C)NC(=O)C(NC(=O)C2C)Cc3ccccc3)C)C)CC(C)C	FEVBMCJUKWWWBT-BNIOFCGNSA-N	4946344	Positive;Negative
NS00000582	Microcystin LY	C52H71N7O13	CAS_RN: 123304-10-9	O=C(O)C2NC(=O)C(NC(=O)C(NC(=O)C(=C)N(C(=O)CCC(C(=O)O)NC(=O)C(C)C(/C=CC(=CC(C)C(OC)Cc1ccccc1)C)NC(=O)C(NC(=O)C2C)Cc3ccc(O)cc3)C)C)CC(C)C	SIGQAYSWORHPPH-GFXLLRAPSA-N	4945072	Positive;Negative
NS00000583	Nodularin	C41H60N8O10	CAS_RN: 118399-22-7	NC(=N)NCCC[C@@H]2NC(=O)[C@@H](C)[C@@H](NC(=O)C(=CC)N(C)C(=O)CC[C@@H](NC(=O)[C@@H](C)[C@H](/C=C/C(/C)=C/[C@H](C)[C@H](Cc1ccccc1)OC)NC2=O)C(=O)O)C(O)=O	IXBQSRWSVIBXNC-HSKGSTCASA-N	10471625	Positive;Negative
NS00000584	Guanylurea	C2H6N4O	CAS_RN: 141-83-3	O=C(/N=C(N)N)N	SQSPRWMERUQXNE-UHFFFAOYSA-N	8527	Positive
NS00000585	Pheniramine N-oxide	C16H20N2O	CAS_RN: 12656-98-3	C[N+](C)(CCC(c1ccccc1)c2ccccn2)[O-]	OBBDJQMNZLQVAZ-UHFFFAOYSA-N	193269	Positive
NS00000586	Chlorothiazide	C7H6ClN3O4S2	CAS_RN: 58-94-6	C1=C2C(=CC(=C1Cl)S(=O)(=O)N)S(=O)(=O)NC=N2	JBMKAUGHUNFTOL-UHFFFAOYSA-N	2619	Positive;Negative
NS00000587	1,3-Benzenedisulfonamide, 4-amino-6-chloro-	C6H8ClN3O4S2	CAS_RN: 121-30-2	C1=C(C(=CC(=C1Cl)S(=O)(=O)N)S(=O)(=O)N)N	IHJCXVZDYSXXFT-UHFFFAOYSA-N	60483	Positive;Negative
NS00000588	4-Chlorobenzenesulphonamide	C6H6ClNO2S	CAS_RN: 98-64-6	C1=CC(=CC=C1S(=O)(=O)N)Cl	HHHDJHHNEURCNV-UHFFFAOYSA-N	60188	Negative
NS00000589	2-Chlorobenzenesulfonamide	C6H6ClNO2S	CAS_RN: 6961-82-6	C1=CC=C(C(=C1)S(=O)(=O)N)Cl	JCCBZCMSYUSCFM-UHFFFAOYSA-N	73458	Positive
NS00000590	Glycyrrhetinic acid	C30H46O4	CAS_RN: 471-53-4	C[C@]1([C@H](CC[C@]2([C@H]1CC[C@@]3([C@@H]2C(=O)C=C4[C@]3(CC[C@@]5([C@H]4C[C@](CC5)(C(=O)O)C)C)C)C)C)O)C	MPDGHEJMBKOTSU-YKLVYJNSSA-N	9710	Positive;Negative
NS00000591	Benzyl(methyl)2-propyn-1-ylamine oxide	C11H13NO	CAS_RN: 106266-06-2	C[N+](CC#C)(CC1=CC=CC=C1)[O-]	NZCJCBZLNHDNCR-UHFFFAOYSA-N	151316	Positive
NS00000592	Pramocaine (Pramoxine)	C17H27NO3	CAS_RN: 140-65-8	CCCCOC1=CC=C(OCCCN2CCOCC2)C=C1	DQKXQSGTHWVTAD-UHFFFAOYSA-N	4717	Positive
NS00000593	Normianserin	C17H18N2	CAS_RN: 76134-77-5	C3c1ccccc1C2CNCCN2c4ccccc34	ZBILSSSEXRZGKS-UHFFFAOYSA-N	103070	Positive
NS00000594	Mianserin N-oxide	C18H20N2O	CAS_RN: 62510-46-7	C[N+]1(CCN2c3ccccc3Cc4ccccc4C2C1)[O-]	VVDXWJOYXVNLLQ-UHFFFAOYSA-N	2342189	Positive;Negative
NS00000595	Lignocaine N-oxide	C14H22N2O2	CAS_RN: 2903-45-9	CC[N+](CC)(CC(=O)NC1=C(C=CC=C1C)C)[O-]	YDVXPJXUHRROBA-UHFFFAOYSA-N	2300816	Positive
NS00000596	Pyridine, 3-(2S)-2-pyrrolidinyl- (Nornicotine)	C9H12N2	CAS_RN: 494-97-3	c1cc(cnc1)C2CCCN2	MYKUKUCHPMASKF-VIFPVBQESA-N	82588	Positive
NS00000597	Nordeprenyl	C12H15N	CAS_RN: 18913-84-3	CC(Cc1ccccc1)NCC#C	UUFAJPMQSFXDFR-UHFFFAOYSA-N	173756	Positive
NS00000598	Dienogest	C20H25NO2	CAS_RN: 65928-58-7	C[C@]12CCC3=C4CCC(=O)C=C4CC[C@H]3[C@@H]1CC[C@]2(CC#N)O	AZFLJNIPTRTECV-FUMNGEBKSA-N	62093	Positive;Negative
NS00000599	Pioglitazone	C19H20N2O3S	CAS_RN: 111025-46-8	CCC1=CN=C(C=C1)CCOC2=CC=C(C=C2)CC3C(=O)NC(=O)S3	HYAFETHFCAUJAY-UHFFFAOYSA-N	4663	Positive;Negative
NS00000600	3'-Azido-3'-deoxythymidine	C10H13N5O4	CAS_RN: 30516-87-1	CC1=CN(C(=O)NC1=O)[C@H]2C[C@@H]([C@H](O2)CO)N=[N+]=[N-]	HBOMLICNUCNMMY-XLPZGREQSA-N	32555	Positive;Negative
NS00000601	Penciclovir	C10H15N5O3	CAS_RN: 39809-25-1	C1=NC2=C(N1CCC(CO)CO)N=C(NC2=O)N	JNTOCHDNEULJHD-UHFFFAOYSA-N	4563	Positive;Negative
NS00000602	Nateglinide	C19H27NO3	CAS_RN: 105816-04-4	CC([C@H]1CC[C@@H](CC1)C(=O)N[C@@H](C(=O)O)CC2=CC=CC=C2)C	OELFLUMRDSZNSF-BRWVUGGUSA-N	10482084	Positive;Negative
NS00000603	Meptazinol	C15H23NO	CAS_RN: 54340-58-8	CCC1(CCCCN(C1)C)C2=CC(=CC=C2)O	JLICHNCFTLFZJN-UHFFFAOYSA-N	37469	Positive
NS00000604	Efavirenz	C14H9ClF3NO2	CAS_RN: 154598-52-4	C1CC1C#C[C@]2(C3=C(C=CC(=C3)Cl)NC(=O)O2)C(F)(F)F	XPOQHMRABVBWPR-ZDUSSCGKSA-N	57715	Positive;Negative
NS00000605	Doxazosin	C23H25N5O5	CAS_RN: 74191-85-8	COC1=C(C=C2C(=C1)C(=NC(=N2)N3CCN(CC3)C(=O)C4COC5=CC=CC=C5O4)N)OC	RUZYUOTYCVRMRZ-UHFFFAOYSA-N	3045	Positive;Negative
NS00000606	Bexarotene	C24H28O2	CAS_RN: 153559-49-0	CC1=CC2=C(C=C1C(=C)C3=CC=C(C=C3)C(=O)O)C(CCC2(C)C)(C)C	NAVMQTYZDKMPEU-UHFFFAOYSA-N	74139	Positive;Negative
NS00000607	Benproperine	C21H27NO	CAS_RN: 2156-27-6	CC(COC1=CC=CC=C1CC2=CC=CC=C2)N3CCCCC3	JTUQXGZRVLWBCR-UHFFFAOYSA-N	2236	Positive
NS00000608	Dopamine	C8H11NO2	CAS_RN: 51-61-6	C1=CC(=C(C=C1CCN)O)O	VYFYYTLLBUKUHU-UHFFFAOYSA-N	661	Positive;Negative
NS00000609	Bupivacaine	C18H28N2O	CAS_RN: 2180-92-9	CCCCN1CCCCC1/C(=N/C2=C(C=CC=C2C)C)/O	LEBVLXFERQHONN-UHFFFAOYSA-N	2380	Positive
NS00000610	Dropropizine	C13H20N2O2	CAS_RN: 17692-31-8	C1CN(CCN1CC(CO)O)C2=CC=CC=C2	PTVWPYVOOKLBCG-UHFFFAOYSA-N	3057	Positive
NS00000611	[(1S,2S)-2-Hydroxy-2-(3-methoxyphenyl)cyclohexyl]-N,N-dimethylmethanamine N-oxide	C16H25NO3	CAS_RN: 147441-56-3	[O-][N+](C)(C)C[C@H]2CCCC[C@]2(O)c1cc(OC)ccc1	HBXKSXMNNGHBEA-ZBFHGGJFSA-N	8037395	Positive
NS00000612	1-Carboxycyclohexaneacetic acid	C9H14O4	CAS_RN: 67950-95-2	C1CC[C@@](CC1)(C(=O)O)CC(=O)O	SDAXMMUAZRUWNL-UHFFFAOYSA-N	228197	Positive;Negative
NS00000613	Niclosamide	C13H8Cl2N2O4	CAS_RN: 50-65-7	C1=CC(=C(C=C1[N+](=O)[O-])Cl)NC(=O)C2=C(C=CC(=C2)Cl)O	RJMUSRYZPJIFPJ-UHFFFAOYSA-N	4322	Negative
NS00000614	Bufexamac	C12H17NO3	CAS_RN: 2438-72-4	CCCCOC1=CC=C(C=C1)CC(=O)NO	MXJWRABVEGLYDG-UHFFFAOYSA-N	2372	Positive;Negative
NS00000615	Olopatadine	C21H23NO3	CAS_RN: 113806-05-6	CN(C)CCC=C1C2=CC=CC=C2COC3=C1C=C(C=C3)CC(=O)O	JBIMVDZLSHOPLA-LSCVHKIXSA-N	4447647	Positive;Negative
NS00000616	Fosinopril	C30H46NO7P	CAS_RN: 98048-97-6	O=C(CP(=O)(CCCCc1ccccc1)OC(OC(=O)CC)C(C)C)N2C[C@@H](C[C@H]2C(O)=O)C3CCCCC3	BIDNLKIUORFRQP-FKDWWROVSA-N	50469	Positive;Negative
NS00000617	Tetrazepam	C16H17ClN2O	CAS_RN: 10379-14-3	CN1C(=O)CN=C(C2=C1C=CC(=C2)Cl)C3=CCCCC3	IQWYAQCHYZHJOS-UHFFFAOYSA-N	23551	Positive
NS00000618	Allopurinol	C5H4N4O	CAS_RN: 315-30-0	C1=NNC2=C1C(=NC=N2)O	OFCNXPDARWKPPY-UHFFFAOYSA-N	2010	Positive;Negative
NS00000619	Benzamide, N-ethyl-4-methoxy-	C10H13NO2	CAS_RN: 7403-41-0	O=C(c1ccc(OC)cc1)NCC	KIOWCVBPJXEJLN-UHFFFAOYSA-N	73905	Positive
NS00000620	Repaglinide	C27H36N2O4	CAS_RN: 135062-02-1	CCOC1=C(C=CC(=C1)CC(=O)NC(CC(C)C)C2=CC=CC=C2N3CCCCC3)C(=O)O	FAEKWTJYAYMJKF-UHFFFAOYSA-N	4388	Positive;Negative
NS00000621	Alfuzosin	C19H27N5O4	CAS_RN: 81403-80-7	CN(CCCNC(=O)C1CCCO1)C2=NC3=CC(=C(C=C3C(=N2)N)OC)OC	WNMJYKCGWZFFKR-UHFFFAOYSA-N	2008	Positive;Negative
NS00000622	Memantine	C12H21N	CAS_RN: 19982-08-2	CC12CC3CC(C1)(CC(C3)(C2)N)C	BUGYDGFZZOZRHP-UHFFFAOYSA-N	3914	Positive
NS00000623	N-Nitrosodiphenylamine	C12H10N2O	CAS_RN: 86-30-6	O=NN(c1ccccc1)c2ccccc2	UBUCNCOMADRQHX-UHFFFAOYSA-N	6577	Positive
NS00000624	N-Nitrosopiperazine	C4H9N3O	CAS_RN: 5632-47-3	O=NN1CCNCC1	CVTIZMOISGMZRJ-UHFFFAOYSA-N	20531	Positive
NS00000625	Nitrosomethylaniline	C7H8N2O	CAS_RN: 614-00-6	O=NN(c1ccccc1)C	MAXCWSIJKVASQC-UHFFFAOYSA-N	11463	Positive
NS00000626	4-Chlorobenzophenone	C13H9ClO	CAS_RN: 134-85-0	C1=CC=C(C=C1)C(=O)C2=CC=C(C=C2)Cl	UGVRJVHOJNYEHR-UHFFFAOYSA-N	8331	Positive
NS00000627	Cetirizine N-oxide	C21H25ClN2O4	CAS_RN: 1076199-80-8	C1C[N+](CCN1C(C2=CC=CC=C2)C3=CC=C(C=C3)Cl)(CCOCC(=O)O)[O-]	IVDOUUOLLFEMJQ-UHFFFAOYSA-N	21896624	Positive;Negative
NS00000628	Norchlorcyclizine	C17H19ClN2	CAS_RN: 303-26-4	C1CN(CCN1)C(C2=CC=CC=C2)C3=CC=C(C=C3)Cl	UZKBSZSTDQSMDR-UHFFFAOYSA-N	8976	Positive
NS00000629	3-[(4-chlorobenzoyl)amino]propanoic acid	C10H10ClNO3	-	C1=CC(=CC=C1C(=O)NCCC(=O)O)Cl	ZCGLNFAUVVHTQO-UHFFFAOYSA-N	1038460	Positive;Negative
NS00000630	Venlafaxine N-Oxide	C17H27NO3	CAS_RN: 1094598-37-4	OC1(C(C2=CC=C(OC)C=C2)C[N+](C)(C)[O-])CCCCC1	LASJEFFANGIOGZ-UHFFFAOYSA-N	52324370	Positive
NS00000631	4'-Hydroxydiclofenac	C14H11Cl2NO3	CAS_RN: 64118-84-9	C1=CC=C(C(=C1)CC(=O)O)NC2=C(C=C(C=C2Cl)O)Cl	KGVXVPRLBMWZLG-UHFFFAOYSA-N	104192	Positive;Negative
NS00000632	(1R,2S)-2-(Aminomethyl)-1-(3-methoxyphenyl)cyclohexan-1-ol (N-Bisdesmethyl Tramadol)	C14H21NO2	CAS_RN: 541505-94-6	COC1=CC=CC(=C1)C2(CCCCC2CN)O	QNPPIKMBCJUUTG-UHFFFAOYSA-N	2317896	Positive
NS00000633	4-Amino-5-(ethanesulfonyl)-N-[(1-ethyl-1-oxo-1lambda~5~-pyrrolidin-2-yl)methyl]-2-methoxybenzamide	C17H27N3O5S	CAS_RN: 71676-01-2	CC[N+]1(CCCC1CNC(=O)C2=CC(=C(C=C2OC)N)S(=O)(=O)CC)[O-]	LLIKIPAUZJTRGB-UHFFFAOYSA-N	29787171	Positive;Negative
NS00000634	N-desmethylpheniramine	C15H18N2	-	CNCCC(C1=CC=CC=C1)C2=CC=CC=N2	GDCVFNAQLOMGMS-UHFFFAOYSA-N	141676	Positive
NS00000635	Clarithromycin N-oxide	C38H69NO14	CAS_RN: 118074-07-0	[O-][N+](C)(C)[C@H]3C[C@@H](C)O[C@@H](O[C@@H]2[C@@H](C)[C@H](O[C@H]1C[C@@](C)(OC)[C@@H](O)[C@H](C)O1)[C@@H](C)C(=O)O[C@H](CC)[C@@](C)(O)[C@H](O)[C@@H](C)C(=O)[C@H](C)C[C@@]2(C)OC)[C@@H]3O	KDRPFIWYMNONLJ-KCBOHYOISA-N	9495187	Positive
NS00000636	N-Nitrosodimethylamine	C2H6N2O	CAS_RN: 62-75-9	CN(C)N=O	UMFJAHHVKNCGLG-UHFFFAOYSA-N	5894	Positive
NS00000637	N-Nitroso-N-methylethylamine	C3H8N2O	CAS_RN: 10595-95-6	CCN(C)N=O	RTDCJKARQCRONF-UHFFFAOYSA-N	23730	Positive
NS00000638	N-Nitrosodiethylamine	C4H10N2O	CAS_RN: 55-18-5	O=NN(CC)CC	WBNQDOYYEUMPFS-UHFFFAOYSA-N	5708	Positive
NS00000639	N-Nitrosopiperidine	C5H10N2O	CAS_RN: 100-75-4	O=NN1CCCCC1	UWSDONTXWQOZFN-UHFFFAOYSA-N	7245	Positive
NS00000640	N-Nitrosodipropylamine	C6H14N2O	CAS_RN: 621-64-7	O=NN(CCC)CCC	YLKFDHTUAUWZPQ-UHFFFAOYSA-N	11632	Positive
NS00000641	Benzenesulfonamide, N,4-dimethyl-N-nitroso-	C8H10N2O3S	CAS_RN: 80-11-5	O=S(=O)(c1ccc(cc1)C)N(N=O)C	FFKZOUIEAHOBHW-UHFFFAOYSA-N	6376	Positive
NS00000642	N-Nitrosodibutylamine	C8H18N2O	CAS_RN: 924-16-3	O=NN(CCCC)CCCC	YGJHZCLPZAZIHH-UHFFFAOYSA-N	12954	Positive
NS00000643	N-Methyl-N-[(2R)-1-phenylpropan-2-yl]prop-2-yn-1-amine N-oxide (R-Deprenyl N-Oxide)	C13H17NO	CAS_RN: 366462-61-5	CC(CC1=CC=CC=C1)[N+](C)(CC#C)[O-]	IVFPCTFUZXEDKP-UHFFFAOYSA-N	9621885	Positive
NS00000644	Kresoxim-methyl acid	C17H17NO4	CAS_RN: 1007364-30-8	O=C(O)C(=NOC)c2ccccc2COc1ccccc1C	LXOPDEDFRXZTNO-FBMGVBCBSA-N	16736371	Positive;Negative
NS00000645	Norfenfluramine	C10H12F3N	CAS_RN: 673-18-7	CC(CC1=CC(=CC=C1)C(F)(F)F)N	MLBHFBKZUPLWBD-UHFFFAOYSA-N	15108	Positive
NS00000646	1-(2-Chlorophenyl)piperazine	C10H13ClN2	CAS_RN: 39512-50-0	c1ccc(c(c1)N2CCNCC2)Cl	PWZDJIUQHUGFRJ-UHFFFAOYSA-N	367977	Positive
NS00000647	N-Nitrosofenfluramine	C12H15F3N2O	CAS_RN: 19023-40-6	CCN(C(C)Cc1cccc(c1)C(F)(F)F)N=O	JVGWNJLSTCQSCZ-UHFFFAOYSA-N	27523939	Positive
NS00000648	Chlorcyclizine	C18H21ClN2	CAS_RN: 82-93-9	CN1CCN(CC1)C(C2=CC=CC=C2)C3=CC=C(C=C3)Cl	WFNAKBGANONZEQ-UHFFFAOYSA-N	2609	Positive
NS00000649	Benzenamine, 4-chloro-N,N-dimethyl-	C8H10ClN	CAS_RN: 698-69-1	CN(C)c1ccc(cc1)Cl	IONGEXNDPXANJD-UHFFFAOYSA-N	21539183	Positive
NS00000650	4-Chloro-N-methylaniline	C7H8ClN	CAS_RN: 932-96-7	CNC1=CC=C(C=C1)Cl	XCEYKKJMLOFDSS-UHFFFAOYSA-N	21171395	Positive
NS00000651	Iodosulfuron-methyl	C14H14IN5O6S	CAS_RN: 185119-76-0	COC(=O)C1=C(C=C(I)C=C1)S(=O)(=O)NC(=O)NC1=NC(OC)=NC(C)=N1	VWGAYSCWLXQJBQ-UHFFFAOYSA-N	9202762	Positive;Negative
NS00000652	Isoxaflutole	C15H12F3NO4S	CAS_RN: 141112-29-0	O=C(c1c(onc1)C2CC2)c3ccc(cc3S(=O)(=O)C)C(F)(F)F	OYIKARCXOQLFHF-UHFFFAOYSA-N	75869	Positive;Negative
NS00000653	Proquinazid	C14H17IN2O2	CAS_RN: 189278-12-4	CCCN1C(=O)C2=C(C=CC(=C2)I)N=C1OCCC	FLVBXVXXXMLMOX-UHFFFAOYSA-N	9232930	Positive
NS00000654	Trimipramine N-oxide	C20H26N2O	CAS_RN: 14171-70-1	CC(CN1C2=CC=CC=C2CCC3=CC=CC=C31)C[N+](C)(C)[O-]	UNOPAPJVNIQNJP-UHFFFAOYSA-N	27524395	Positive
NS00000655	N-Demethyltramadol	C15H23NO2	CAS_RN: 1018989-94-0	CNCC1CCCCC1(c2cccc(c2)OC)O	VUMQHLSPUAFKKK-UHFFFAOYSA-N	171856	Positive
NS00000656	10-(4-sulfophenyl)decanoic acid	C16H24O5S	-	OS(=O)(=O)c1ccc(CCCCCCCCCC(=O)O)cc1	VCKAUONIDRWIGP-UHFFFAOYSA-N	34501326	Positive;Negative
NS00000657	8-(4-sulfophenyl)octanoic acid	C14H20O5S	-	OS(=O)(=O)c1ccc(CCCCCCCC(=O)O)cc1	KCKCVKAROJRVBA-UHFFFAOYSA-N	34501325	Positive;Negative
NS00000658	Aspirin	C9H8O4	CAS_RN: 11126-35-5	CC(=O)OC1=CC=CC=C1C(=O)O	BSYNRYMUTXBXSQ-UHFFFAOYSA-N	2157	Positive;Negative
NS00000659	Naftifine	C21H21N	CAS_RN: 65472-88-0	CN(CC=CC1=CC=CC=C1)CC2=CC=CC3=CC=CC=C32	OZGNYLLQHRPOBR-UHFFFAOYSA-N	43344	Positive
NS00000660	Uniconazole	C15H18ClN3O	CAS_RN: 83657-22-1	CC(C)(C)C(C(=CC1=CC=C(C=C1)Cl)N2C=NC=N2)O	YNWVFADWVLCOPU-UHFFFAOYSA-N	4941231	Positive
NS00000661	Eseroline	C13H18N2O	CAS_RN: 469-22-7	CC12CCN(C1N(C3=C2C=C(C=C3)O)C)C	HKGWQUVGHPDEBZ-UHFFFAOYSA-N	1212	Positive
NS00000662	alpha-Phenylpiperidine-2-acetamide	C13H18N2O	CAS_RN: 19395-39-2	C1CCNC(C1)C(C2=CC=CC=C2)C(=O)N	LJLMNWPXAYKPGV-UHFFFAOYSA-N	78359	Positive
NS00000663	Letrozole	C17H11N5	CAS_RN: 112809-51-5	C1=CC(=CC=C1C#N)C(C2=CC=C(C=C2)C#N)N3C=NC=N3	HPJKCIUCZWXJDR-UHFFFAOYSA-N	3765	Positive;Negative
NS00000664	Terbinafine	C21H25N	CAS_RN: 91161-71-6	CC(C)(C)C#CC=CCN(C)CC1=CC=CC2=CC=CC=C21	DOMXUEMWDBAQBQ-UHFFFAOYSA-N	1266005	Positive
NS00000665	Nilotinib	C28H22F3N7O	CAS_RN: 641571-10-0	CC1=C(C=C(C=C1)C(=O)NC2=CC(=CC(=C2)N3C=C(N=C3)C)C(F)(F)F)NC4=NC=CC(=N4)C5=CN=CC=C5	HHZIURLSWUIHRB-UHFFFAOYSA-N	559260	Positive;Negative
NS00000666	Tributylphosphine oxide	C12H27OP	CAS_RN: 814-29-9	CCCCP(=O)(CCCC)CCCC	MNZAKDODWSQONA-UHFFFAOYSA-N	12586	Positive
NS00000667	2,6-Di-tert-butylpyridine	C13H21N	CAS_RN: 585-48-8	CC(C)(C)C1=NC(=CC=C1)C(C)(C)C	UWKQJZCTQGMHKD-UHFFFAOYSA-N	61785	Positive
NS00000668	N-Isopropylbutylamine	C7H17N	CAS_RN: 39099-23-5	CCCCNC(C)C	OKRJGUKZYSEUOY-UHFFFAOYSA-N	110075	Positive
NS00000669	Fenthion sulfone	C10H15O5PS2	CAS_RN: 3761-42-0	CC1=C(C=CC(=C1)OP(=S)(OC)OC)S(=O)(=O)C	ZDHYERRNXRANLI-UHFFFAOYSA-N	18445	Positive
NS00000670	Forchlorfenuron	C12H10ClN3O	CAS_RN: 68157-60-8	C1=CC=C(C=C1)NC(=O)NC2=CC(=NC=C2)Cl	GPXLRLUVLMHHIK-UHFFFAOYSA-N	84301	Positive;Negative
NS00000671	Isoxaben	C18H24N2O4	CAS_RN: 82558-50-7	CCC(C)(CC)C1=NOC(=C1)NC(=O)C2=C(C=CC=C2OC)OC	PMHURSZHKKJGBM-UHFFFAOYSA-N	66323	Positive;Negative
NS00000672	Profoxydim	C24H32ClNO4S	CAS_RN: 139001-49-3	CCCC(=C1C(=O)CC(CC1=O)C2CCCSC2)NOCC(C)OC3=CC=C(C=C3)Cl	NZYQPWCHQXECMD-UHFFFAOYSA-N	170923	Negative
NS00000673	3,4-Methylenedioxyethamphetamine	C12H17NO2	CAS_RN: 14089-52-2	CCNC(C)CC1=CC2=C(C=C1)OCO2	PVXVWWANJIWJOO-UHFFFAOYSA-N	94775	Positive
NS00000674	Oxytetracycline	C22H24N2O9	CAS_RN: 79-57-2	CC1(C2C(C3C(C(=O)C(=C(C3(C(=O)C2=C(C4=C1C=CC=C4O)O)O)O)C(=O)N)N(C)C)O)O	OWFJMIVZYSDULZ-UHFFFAOYSA-N	29786131	Positive;Negative
NS00000675	Phenylbutazone	C19H20N2O2	CAS_RN: 50-33-9	CCCCC1C(=O)N(N(C1=O)C2=CC=CC=C2)C3=CC=CC=C3	VYMDGNCVAMGZFE-UHFFFAOYSA-N	4617	Positive;Negative
NS00000676	Chlordiazepoxide	C16H14ClN3O	CAS_RN: 58-25-3	CN=C1CN(C(=C2C=C(C=CC2=N1)Cl)C3=CC=CC=C3)O	BUCORZSTKDOEKQ-UHFFFAOYSA-N	26234507	Positive;Negative
NS00000677	Sarafloxacin	C20H17F2N3O3	CAS_RN: 98105-99-8	C1CN(CCN1)C2=C(C=C3C(=C2)N(C=C(C3=O)C(=O)O)C4=CC=C(C=C4)F)F	XBHBWNFJWIASRO-UHFFFAOYSA-N	50727	Positive
NS00000678	Vigabatrin	C6H11NO2	CAS_RN: 60643-86-9	C=CC(CCC(=O)O)N	PJDFLNIOAUIZSL-UHFFFAOYSA-N	5463	Positive
NS00000679	Lacosamide	C13H18N2O3	CAS_RN: 175481-36-4	CC(=O)NC(COC)C(=O)NCC1=CC=CC=C1	VPPJLAIAVCUEMN-UHFFFAOYSA-N	10266281	Positive;Negative
NS00000680	2-Propanamine, 2-methyl-N-(1-methylethyl)-	C7H17N	CAS_RN: 7515-80-2	CC(C)NC(C)(C)C	ZWXQPERWRDHCMZ-UHFFFAOYSA-N	74027	Positive
NS00000681	Thiamphenicol	C12H15Cl2NO5S	CAS_RN: 3785-14-6	CS(=O)(=O)C1=CC=C(C=C1)C(C(CO)NC(=O)C(Cl)Cl)O	OTVAEFIXJLOWRX-UHFFFAOYSA-N	5240	Positive;Negative
NS00000682	Varenicline	C13H13N3	CAS_RN: 249296-44-4	C1C2CNCC1C3=CC4=NC=CN=C4C=C23	JQSHBVHOMNKWFT-UHFFFAOYSA-N	148958	Positive
NS00000683	Dapsone	C12H12N2O2S	CAS_RN: 80-08-0	C1=CC(=CC=C1N)S(=O)(=O)C2=CC=C(C=C2)N	MQJKPEGWNLWLTK-UHFFFAOYSA-N	2849	Positive;Negative
NS00000684	Diaveridine	C13H16N4O2	CAS_RN: 5355-16-8	COC1=C(C=C(C=C1)CC2=CN=C(N=C2N)N)OC	LDBTVAXGKYIFHO-UHFFFAOYSA-N	20162	Positive
NS00000685	Ethoprop	C8H19O2PS2	CAS_RN: 13194-48-4	CCCSP(=O)(OCC)SCCC	VJYFKVYYMZPMAB-UHFFFAOYSA-N	3173	Positive
NS00000686	Bromadiolone	C30H23BrO4	CAS_RN: 28772-56-7	C1=CC=C(C=C1)C(CC(C2=CC=C(C=C2)C3=CC=C(C=C3)Br)O)C4=C(C5=CC=CC=C5OC4=O)O	OWNRRUFOJXFKCU-UHFFFAOYSA-N	10606098	Negative
NS00000687	Cimaterol	C12H17N3O	CAS_RN: 54239-37-1	CC(C)NCC(C1=CC(=C(C=C1)N)C#N)O	BUXRLJCGHZZYNE-UHFFFAOYSA-N	2653	Positive
NS00000688	Diclazuril	C17H9Cl3N4O2	CAS_RN: 101831-37-2	C1=CC(=CC=C1C(C#N)C2=C(C=C(C=C2Cl)N3C(=O)NC(=O)C=N3)Cl)Cl	ZSZFUDFOPOMEET-UHFFFAOYSA-N	401855	Positive;Negative
NS00000689	Ampicillin	C16H19N3O4S	CAS_RN: 69-53-4	CC1(C(N2C(S1)C(C2=O)NC(=O)C(C3=CC=CC=C3)N)C(=O)O)C	AVKUERGKIZMTKX-UHFFFAOYSA-N	2089	Positive;Negative
NS00000690	Cefadroxil	C16H17N3O5S	CAS_RN: 50370-12-2	CC1=C(N2C(C(C2=O)NC(=O)C(C3=CC=C(C=C3)O)N)SC1)C(=O)O	BOEGTKLJZSQCCD-UHFFFAOYSA-N	2511	Positive;Negative
NS00000691	Danofloxacin	C19H20FN3O3	CAS_RN: 112398-08-0	CN1CC2CC1CN2C3=C(C=C4C(=C3)N(C=C(C4=O)C(=O)O)C5CC5)F	QMLVECGLEOSESV-UHFFFAOYSA-N	10696636	Positive
NS00000692	Difloxacin	C21H19F2N3O3	CAS_RN: 98106-17-3	CN1CCN(CC1)C2=C(C=C3C(=C2)N(C=C(C3=O)C(=O)O)C4=CC=C(C=C4)F)F	NOCJXYPHIIZEHN-UHFFFAOYSA-N	50725	Positive
NS00000693	Diphenyl-phthalate	C20H14O4	CAS_RN: 84-62-8	O=C(OC1=CC=CC=C1)C1=CC=CC=C1C(=O)OC1=CC=CC=C1	DWNAQMUDCDVSLT-UHFFFAOYSA-N	6520	Positive
NS00000694	Doxycycline	C22H24N2O8	CAS_RN: 564-25-0	CC1C2C(C3C(C(=O)C(=C(C3(C(=O)C2=C(C4=C1C=CC=C4O)O)O)O)C(=O)N)N(C)C)O	SGKRLCUYIXIAHR-UHFFFAOYSA-N	34561028	Positive;Negative
NS00000695	Chlortetracycline	C22H23ClN2O8	CAS_RN: 57-62-5	CC1(C2CC3C(C(=O)C(=C(C3(C(=O)C2=C(C4=C(C=CC(=C41)Cl)O)O)O)O)C(=O)N)N(C)C)O	DHPRQBPJLMKORJ-UHFFFAOYSA-N	34560875	Positive;Negative
NS00000696	Indapamide	C16H16ClN3O3S	CAS_RN: 26807-65-8	CC1CC2=CC=CC=C2N1NC(=O)C3=CC(=C(C=C3)Cl)S(=O)(=O)N	NDDAHWYSQHTHNT-UHFFFAOYSA-N	3574	Positive;Negative
NS00000697	Meclofenamic acid	C14H11Cl2NO2	CAS_RN: 644-62-2	CC1=C(C(=C(C=C1)Cl)NC2=CC=CC=C2C(=O)O)Cl	SBDNJUWAMKYJOX-UHFFFAOYSA-N	3897	Positive;Negative
NS00000698	1-Chloro-benzotriazole	C6H4ClN3	CAS_RN: 21050-95-3	C1=CC=C2C(=C1)N=NN2Cl	INOGLHRUEYDAHX-UHFFFAOYSA-N	80093	Positive;Negative
NS00000699	Ronidazole	C6H8N4O4	CAS_RN: 7681-76-7	CN1C(=CN=C1COC(=O)N)[N+](=O)[O-]	PQFRTXSWDXZRRS-UHFFFAOYSA-N	4915	Positive
NS00000700	Bromuconazole	C13H12BrCl2N3O	CAS_RN: 116255-48-2	C1C(COC1(CN2C=NC=N2)C3=C(C=C(C=C3)Cl)Cl)Br	HJJVPARKXDDIQD-UHFFFAOYSA-N	3326	Positive
NS00000701	Chlorthal-dimethyl	C10H6Cl4O4	CAS_RN: 1861-32-1	COC(=O)C1=C(C(=C(C(=C1Cl)Cl)C(=O)OC)Cl)Cl	NPOJQCVWMSKXDN-UHFFFAOYSA-N	2839	Positive
NS00000702	Fenamiphos sulfone	C13H22NO5PS	CAS_RN: 31972-44-8	CCOP(=O)(NC(C)C)OC1=CC(=C(C=C1)S(=O)(=O)C)C	LVNYJXIBJFXIRZ-UHFFFAOYSA-N	33142	Positive
NS00000703	Mesulfenfos	C10H15O4PS2	CAS_RN: 3761-41-9	CC1=C(C=CC(=C1)OP(=S)(OC)OC)S(=O)C	DLAPIMGBBDILHJ-UHFFFAOYSA-N	18444	Positive
NS00000704	Flutriafol	C16H13F2N3O	CAS_RN: 76674-21-0	C1=CC=C(C(=C1)C(CN2C=NC=N2)(C3=CC=C(C=C3)F)O)F	JWUCHKBSVLQQCO-UHFFFAOYSA-N	82827	Positive
NS00000705	Malaoxon	C10H19O7PS	CAS_RN: 1634-78-2	CCOC(=O)CC(C(=O)OCC)SP(=O)(OC)OC	WSORODGWGUUOBO-UHFFFAOYSA-N	14674	Positive
NS00000706	Molinate	C9H17NOS	CAS_RN: 2212-67-1	CCSC(=O)N1CCCCCC1	DEDOPGXGGQYYMW-UHFFFAOYSA-N	15790	Positive
NS00000707	2-Naphthoxyacetic acid	C12H10O3	CAS_RN: 120-23-0	C1=CC=C2C=C(C=CC2=C1)OCC(=O)O	RZCJYMOBWVJQGV-UHFFFAOYSA-N	8115	Positive;Negative
NS00000708	Quinmerac	C11H8ClNO2	CAS_RN: 90717-03-6	CC1=CN=C2C(=C1)C=CC(=C2C(=O)O)Cl	ALZOLUNSQWINIR-UHFFFAOYSA-N	82847	Positive
NS00000709	Tetraconazole	C13H11Cl2F4N3O	CAS_RN: 112281-77-3	C1=CC(=C(C=C1Cl)Cl)C(CN2C=NC=N2)COC(C(F)F)(F)F	LQDARGUHUSPFNL-UHFFFAOYSA-N	72518	Positive
NS00000710	Tri-allate	C10H16Cl3NOS	CAS_RN: 2303-17-5	CC(C)N(C(C)C)C(=O)SCC(=C(Cl)Cl)Cl	MWBPRDONLNQCFV-UHFFFAOYSA-N	5342	Positive
NS00000780	N-Desmethyl Clarithromycin (Clarithromycin met 2 -733)	C37H67NO13	CAS_RN: 101666-68-6	CC[C@H]1OC(=O)[C@H](C)[C@@H](O[C@H]2C[C@@](C)(OC)[C@@H](O)[C@H](C)O2)[C@H](C)[C@@H](O[C@@H]2O[C@H](C)C[C@H](NC)[C@H]2O)[C@@](C)(C[C@@H](C)C(=O)[C@H](C)[C@@H](O)[C@]1(C)O)OC	CIJTVUQEURKBDL-UHFFFAOYSA-N	9247786	Positive
NS00000826	Niflumic acid met 7 -194	C6H10O7	CAS_RN: 528-16-5	OC1C(O)C(O)C(O)C(C(O)=O)O1	AEMOLEFTQBMNLQ-UHFFFAOYSA-N	590	Positive;Negative
NS00000983	3-Pyridinol	C5H5NO	CAS_RN: 109-00-2	OC1=CN=CC=C1	GRFNBEZIAWKNCO-UHFFFAOYSA-N	7683	Positive;Negative
NS00000985	Dexpanthenol (Panthenol)	C9H19NO4	CAS_RN: 81-13-0	CC(C)(CO)C(C(=O)NCCCO)O	SNPLKNRPJHDVJA-UHFFFAOYSA-N	4516	Positive;Negative
NS00000999	4-(undecan-5-yl)benzene-1-sulfonic acid	C17H28O3S	-	OS(=O)(=O)c1ccc(cc1)C(CCCC)CCCCCC	FERBTPHUEYEGDN-UHFFFAOYSA-N	34501333	Negative
NS00001000	4-(Dodecan-6-yl)benzene-1-sulfonic acid	C18H30O3S	-	OS(=O)(=O)c1ccc(cc1)C(CCCCC)CCCCCC	GHNRTXCRBJQVGN-UHFFFAOYSA-N	15789	Negative
NS00001001	5-(4-sulfophenyl)octanoic acid	C14H20O5S	-	CCCC(CCCC(O)=O)C1=CC=C(C=C1)S(O)(=O)=O	MVJQLORHGJECEH-UHFFFAOYSA-N	NA	Positive;Negative
NS00001002	Pentaethylene glycol	C10H22O6	CAS_RN: 4792-15-8	OCCOCCOCCOCCOCCO	JLFNLZLINWHATN-UHFFFAOYSA-N	56318	Positive
NS00001003	Hexaethylene glycol	C12H26O7	CAS_RN: 2615-15-8	OCCOCCOCCOCCOCCOCCO	IIRDTKBZINWQAW-UHFFFAOYSA-N	NA	Positive
NS00001004	3,6,9,12,15,18,21,24,27-Nonaoxanonacosane-1,29-diol	C20H42O11	CAS_RN: 5579-66-8	OCCOCCOCCOCCOCCOCCOCCOCCOCCOCCO	DTPCFIHYWYONMD-UHFFFAOYSA-N	71989	Positive
NS00001005	3,6,9,12,15,18,21,24,27,30-Decaoxadotriacontane-1,32-diol	C22H46O12	CAS_RN: 6891-45-8	OCCOCCOCCOCCOCCOCCOCCOCCOCCOCCOCCO	PSVXZQVXSXSQRO-UHFFFAOYSA-N	73316	Positive
NS00001006	Dodecaethlene glycol (PEG-12)	C24H50O13	CAS_RN: 25322-68-3	OCCOCCOCCOCCOCCOCCOCCOCCOCCOCCOCCOCCO	WRZXKWFJEFFURH-UHFFFAOYSA-N	73305	Positive
NS00001007	3,6,9,12,15,18,21,24,27,30,33,36-Dodecaoxaoctatriacontane-1,38-diol	C26H54O14	CAS_RN: 17598-96-8	OCCOCCOCCOCCOCCOCCOCCOCCOCCOCCOCCOCCOCCO	AKWFJQNBHYVIPY-UHFFFAOYSA-N	78633	Positive
NS00001008	3,6,9,12,15,18,21,24,27,30,33,36,39-Tridecaoxahentetracontane-1,41-diol	C28H58O15	CAS_RN: 67411-64-7	OCCOCCOCCOCCOCCOCCOCCOCCOCCOCCOCCOCCOCCOCCO	ILLKMACMBHTSHP-UHFFFAOYSA-N	571172	Positive
NS00001009	3,6,9,12,15,18,21,24,27,30,33,36,39,42-Tetradecaoxatetratetracontane-1,44-diol (PEG-15)	C30H62O16	CAS_RN: 28821-35-4	OCCOCCOCCOCCOCCOCCOCCOCCOCCOCCOCCOCCOCCOCCOCCO	OWTQQPNDSWCHOV-UHFFFAOYSA-N	107185	Positive
NS00001010	3,6,9,12,15,18,21,24,27,30,33,36,39,42,45-Pentadecaoxaheptatetracontane-1,47-diol	C32H66O17	CAS_RN: 6812-36-8	OCCOCCOCCOCCOCCOCCOCCOCCOCCOCCOCCOCCOCCOCCOCCOCCO	DHORSBRLGKJPFC-UHFFFAOYSA-N	73318	Positive
NS00001014	Tiagabine	C20H25NO2S2	CAS_RN: 115103-54-3	Cc1ccsc1C(=CCCN1CCC[C@H](C1)C(O)=O)c1sccc1C	PBJUNZJWGZTSKL-MRXNPFEDSA-N	54661	Positive;Negative
NS00001021	1-Propene-1,2,3-tricarboxylic acid (Aconitic acid)	C6H6O6	CAS_RN: 499-12-7	OC(=O)CC(=C/C(O)=O)C(O)=O	GTZCVFVGUGFEME-HNQUOIGGSA-N	392201	Positive;Negative
NS00001031	Methocarbamol	C11H15NO5	CAS_RN: 532-03-6	COc1ccccc1OCC(O)COC(N)=O	GNXFOGHNGIVQEH-UHFFFAOYSA-N	3964	Positive
NS00001064	Montelukast	C35H36ClNO3S	CAS_RN: 158966-92-8	CC(C)(O)c1ccccc1CC[C@@H](SCC1(CC(O)=O)CC1)c1cccc(C=Cc2ccc3ccc(Cl)cc3n2)c1	UCHDWCPVSPXUMX-TZIWLTJVSA-N	4444507	Positive
NS00001070	Trandolapril	C24H34N2O5	CAS_RN: 87679-37-6	CCOC(=O)[C@H](CCc1ccccc1)N[C@@H](C)C(=O)N1[C@H]2CCCC[C@@H]2C[C@H]1C(O)=O	VXFJYXUZANRPDJ-WTNASJBWSA-N	4588590	Positive
NS00001077	Chlorzoxazone	C7H4ClNO2	CAS_RN: 95-25-0	Clc1ccc2oc(=O)[nH]c2c1	TZFWDZFKRBELIQ-UHFFFAOYSA-N	2632	Negative
NS00001094	Pyributicarb	C18H22N2O2S	CAS_RN: 88678-67-5	COc1cccc(n1)N(C)C(=S)Oc1cccc(c1)C(C)(C)C	VTRWMTJQBQJKQH-UHFFFAOYSA-N	84390	Positive
NS00001096	Aspartic acid	C4H7NO4	CAS_RN: 617-45-8	NC(CC(O)=O)C(O)=O	CKLJMWTZIZZHCS-UHFFFAOYSA-N	411	Positive;Negative
NS00001100	3,4,5-TrimethoxyAmphetamine	C12H19NO3	CAS_RN: 1082-88-8	CC(CC1=CC(=C(C(=C1)OC)OC)OC)N	WGTASENVNYJZBK-UHFFFAOYSA-N	28775	Positive
NS00001103	Dihydromorphine	C17H21NO3	CAS_RN: 509-60-4	CN1CC[C@@]23[C@H]4Oc5c2c(C[C@@H]1[C@@H]3CC[C@@H]4O)ccc5O	IJVCSMSMFSCRME-KBQPJGBKSA-N	4514282	Positive
NS00001108	Diethyl propanedioate	C7H12O4	CAS_RN: 105-53-3	CCOC(=O)CC(=O)OCC	IYXGSMUGOJNHAZ-UHFFFAOYSA-N	13863636	Positive
NS00001109	1-(2-(4-Morpholinyl)ethyl)-3-(1-naphthoyl) indole	C25H24N2O2	CAS_RN: 103610-04-4	O=C(c1cn(CCN2CCOCC2)c2ccccc12)c1cccc2ccccc12	SZWYXJHTNGJPKU-UHFFFAOYSA-N	8221134	Positive
NS00001110	Scopolamine	C17H21NO4	CAS_RN: 51-34-3	CN1[C@H]2CC(C[C@@H]1C1OC21)OC(=O)[C@H](CO)c1ccccc1	STECJAGHUSJQJN-MKXJHAPZSA-N	135128	Positive
NS00001111	Hydroxy Bupropion	C13H18ClNO2	CAS_RN: 357399-43-0	CC1NC(C)(C)COC1(O)c1cccc(Cl)c1	RCOBKSKAZMVBHT-UHFFFAOYSA-N	8013686	Positive
NS00001115	Estradiol benzoate	C25H28O3	CAS_RN: 50-50-0	C[C@]12CC[C@H]3[C@@H](CCc4cc(OC(=O)c5ccccc5)ccc34)[C@@H]1CC[C@@H]2O	UYIFTLBWAOGQBI-BZDYCCQFSA-N	193412	Positive
NS00001117	2-Aminophenol	C6H7NO	CAS_RN: 95-55-6	Nc1ccccc1O	CDAWCLOXVUBKRW-UHFFFAOYSA-N	5596	Positive
NS00001120	Doxapram	C24H30N2O2	CAS_RN: 309-29-5	CCN1CC(CCN2CCOCC2)C(C1=O)(c1ccccc1)c1ccccc1	XFDJYSQDBULQSI-UHFFFAOYSA-N	3044	Positive
NS00001122	(S)-(-)-Cathinone	C9H11NO	CAS_RN: 71031-15-7	C[C@H](N)C(=O)c1ccccc1	PUAQLLVFLMYYJJ-ZETCQYMHSA-N	56062	Positive
NS00001126	Ascorbic acid	C6H8O6	CAS_RN: 50-81-7	C([C@@H]([C@@H]1C(=C(C(=O)O1)O)O)O)O	CIWBSHSKHKDKBQ-JLAZNSOCSA-N	10189562	Positive;Negative
NS00001141	Cycloate	C11H21NOS	CAS_RN: 1134-23-2	CCSC(=O)N(CC)C1CCCCC1	DFCAFRGABIXSDS-UHFFFAOYSA-N	13698	Positive
NS00001142	Quercetin	C15H10O7	CAS_RN: 117-39-5	Oc1cc(O)c2c(c1)oc(-c1ccc(O)c(O)c1)c(O)c2=O	REFJWTPEDVJJIY-UHFFFAOYSA-N	4444051	Positive;Negative
NS00001144	Glybenclamide	C23H28ClN3O5S	CAS_RN: 10238-21-8	COc1ccc(Cl)cc1C(=O)NCCc1ccc(cc1)S(=O)(=O)NC(=O)NC1CCCCC1	ZNNLBTZKUZBEKO-UHFFFAOYSA-N	3368	Positive;Negative
NS00001149	Picoxystrobin	C18H16F3NO4	CAS_RN: 117428-22-5	COC=C(C(=O)OC)c1ccccc1COc1cccc(n1)C(F)(F)F	IBSNKSODLGJUMQ-UHFFFAOYSA-N	10737621	Positive
NS00001152	Lobeline	C22H27NO2	CAS_RN: 90-69-7	CN1[C@H](C[C@H](O)c2ccccc2)CCC[C@@H]1CC(=O)c1ccccc1	MXYUKLILVYORSK-HBMCJLEFSA-N	91814	Positive
NS00001162	Norcocaine	C16H19NO4	CAS_RN: 18717-72-1	COC(=O)[C@@H]1[C@H]2CC[C@@H](C[C@@H]1OC(=O)C1=CC=CC=C1)N2	AYDBLCSLKNTEJL-RFQIPJPRSA-N	559083	Positive
NS00001177	Daphnetin	C9H6O4	CAS_RN: 486-35-1	Oc1ccc2ccc(=O)oc2c1O	ATEFPOUAMCWAQS-UHFFFAOYSA-N	4444191	Positive;Negative
NS00001178	Anethole	C10H12O	CAS_RN: 104-46-1	COC1=CC=C(C=CC)C=C1	RUVINXPYWBROJD-ONEGZZNKSA-N	553166	Positive
NS00001185	2,6-Dihydroxyacetophenone	C8H8O3	CAS_RN: 699-83-2	CC(=O)c1c(O)cccc1O	YPTJKHVBDCRKNF-UHFFFAOYSA-N	62888	Negative
NS00001186	Tolperisone	C16H23NO	CAS_RN: 728-88-1	CC(CN1CCCCC1)C(=O)c1ccc(C)cc1	FSKFPVLPFLJRQB-UHFFFAOYSA-N	5310	Positive
NS00001190	1-Benzimidazolyl-3,5-dimethylpyrazole	C12H12N4	CAS_RN: 40341-04-6	Cc1cc(C)n(n1)-c1nc2ccccc2[nH]1	RUGYNGIMTAFTLP-UHFFFAOYSA-N	35229	Positive
NS00001199	Gendenafil	C19H22N4O3	CAS_RN: 147676-66-2	CCCc1nn(C)c2c1nc([nH]c2=O)-c1cc(ccc1OCC)C(C)=O	YJBDHZKAVGNHET-UHFFFAOYSA-N	13626362	Positive
NS00001204	Diacetone alcohol	C6H12O2	CAS_RN: 123-42-2	CC(=O)CC(C)(C)O	SWXVUIWOUIDPGS-UHFFFAOYSA-N	13838151	Positive
NS00001206	Tamsulosin	C20H28N2O5S	CAS_RN: 106133-20-4	CCOc1ccccc1OCCN[C@H](C)Cc1ccc(OC)c(c1)S(N)(=O)=O	DRHKJLXJIQTDTD-OAHLLOKOSA-N	114457	Positive
NS00001213	Benzanilide	C13H11NO	CAS_RN: 93-98-1	O=C(Nc1ccccc1)c1ccccc1	ZVSKZLHKADLHSD-UHFFFAOYSA-N	6900	Positive
NS00001219	Xanthine	C5H4N4O2	CAS_RN: 69-89-6	O=c1[nH]c2nc[nH]c2c(=O)[nH]1	LRFVTYWOQMYALW-UHFFFAOYSA-N	1151	Positive;Negative
NS00001228	Hydroxychloroquine	C18H26ClN3O	CAS_RN: 118-42-3	CCN(CCO)CCCC(C)Nc1ccnc2cc(Cl)ccc12	XXSMGPRMXLTPCZ-UHFFFAOYSA-N	3526	Positive
NS00001232	Adefovir	C8H12N5O4P	CAS_RN: 106941-25-7	Nc1ncnc2n(CCOCP(O)(O)=O)cnc12	SUPKOOSCJHTBAH-UHFFFAOYSA-N	54252	Positive
NS00001243	Glutathione	C10H17N3O6S	CAS_RN: 70-18-8	NC(CCC(=O)NC(CS)C(=O)NCC(O)=O)C(O)=O	RWSXRVCMGQZWBV-UHFFFAOYSA-N	725	Positive;Negative
NS00001248	Isoprothiolane	C12H18O4S2	CAS_RN: 50512-35-1	CC(C)OC(=O)C(C(=O)OC(C)C)=C1SCCS1	UFHLMYOGRXOCSL-UHFFFAOYSA-N	36283	Positive
NS00001249	D-Ethylgonendione	C19H26O2	CAS_RN: 21800-83-9	CC[C@]12CC[C@H]3[C@H]([C@@H]1CCC2=O)CCC4=CC(=O)CC[C@H]34	SBLHOJQRZNGHLQ-UHFFFAOYSA-N	11332401	Positive
NS00001253	Artemether	C16H26O5	CAS_RN: 159573-83-8	CO[C@H]1O[C@@H]2O[C@@]3(C)CC[C@H]4[C@H](C)CC[C@@H]([C@H]1C)[C@@]24OO3	SXYIRMFQILZOAM-HVNFFKDJSA-N	62138	Positive
NS00001255	Benzeneacetic acid, .alpha.-amino-, (.alpha.R)-	C8H9NO2	CAS_RN: 875-74-1	N[C@@H](C(O)=O)c1ccccc1	ZGUNAGUHMKGQNY-SSDOTTSWSA-N	63322	Positive
NS00001257	1-Naphthalenesulfonic acid, 4-hydroxy-	C10H8O4S	CAS_RN: 84-87-7	OC1=C2C=CC=CC2=C(C=C1)S(O)(=O)=O	HGWQOFDAUWCQDA-UHFFFAOYSA-N	6533	Negative
NS00001263	(-)-Hexaconazole	C14H17Cl2N3O	CAS_RN: 221627-82-3	CCCC[C@@](O)(Cn1cncn1)c1ccc(Cl)cc1Cl	STMIIPIFODONDC-CQSZACIVSA-N	21173802	Positive
NS00001269	Imazapic	C14H17N3O3	CAS_RN: 104098-48-8	CC(C)C1(C)N=C(NC1=O)c1ncc(C)cc1C(O)=O	PVSGXWMWNRGTKE-UHFFFAOYSA-N	82867	Positive
NS00001272	Cyclohexylamine	C6H13N	CAS_RN: 108-91-8	NC1CCCCC1	PAFZNILMFXTMIY-UHFFFAOYSA-N	7677	Positive
NS00001276	hifensulfuron methyl	C12H13N5O6S2	CAS_RN: 79277-27-3	COC(=O)c1sccc1S(=O)(=O)NC(=O)Nc1nc(C)nc(OC)n1	AHTPATJNIAFOLR-UHFFFAOYSA-N	66325	Positive;Negative
NS00001284	Butanoic acid	C4H8O2	CAS_RN: 107-92-6	CCCC(O)=O	FERIUCNNQQJTOY-UHFFFAOYSA-N	259	Positive
NS00001286	E-Cinnamic acid	C9H8O2	CAS_RN: 621-82-9	OC(=O)\C=C\C1=CC=CC=C1	WBYWAXJHAXSJNI-VOTSOKGWSA-N	392447	Positive;Negative
NS00001288	Aceprometazine	C19H22N2OS	CAS_RN: 13461-01-3	CC(CN1C2=CC=CC=C2SC3=C1C=C(C=C3)C(=O)C)N(C)C	XLOQNFNTQIRSOX-UHFFFAOYSA-N	24249	Positive
NS00001295	Thymine	C5H6N2O2	CAS_RN: 65-71-4	Cc1c[nH]c(=O)[nH]c1=O	RWQNBRDOKXIBIV-UHFFFAOYSA-N	1103	Positive;Negative
NS00001298	2,5-Dimethylphenol	C8H10O	CAS_RN: 95-87-4	Cc1ccc(C)c(O)c1	NKTOLZVEWDHZMU-UHFFFAOYSA-N	13839128	Negative
NS00001299	Methyl cinnamate	C10H10O2	CAS_RN: 103-26-4	COC(=O)C=CC1=CC=CC=C1	CCRCUPLGCSFEDV-BQYQJAHWSA-N	21105944	Positive
NS00001311	Mandelic acid	C8H8O3	CAS_RN: 90-64-2	OC(C(O)=O)c1ccccc1	IWYDHOAUDWTVEP-UHFFFAOYSA-N	1253	Negative
NS00001314	N,N-Dimethyltetradecylamine	C16H35N	CAS_RN: 112-75-4	CCCCCCCCCCCCCCN(C)C	SFBHPFQSSDCYSL-UHFFFAOYSA-N	7919	Positive
NS00001324	Umbelliferone	C9H6O3	CAS_RN: 93-35-6	Oc1ccc2ccc(=O)oc2c1	ORHBXUUXSCNDEV-UHFFFAOYSA-N	4444774	Positive;Negative
NS00001328	N-(4-{[(2,4-Diaminopteridin-6-yl)methyl](methyl)amino}benzoyl)glutamic acid-(DL-Amethopterin)	C20H22N8O5	CAS_RN: 60388-53-6	CN(CC1=CN=C2N=C(N)N=C(N)C2=N1)C1=CC=C(C=C1)C(=O)NC(CCC(O)=O)C(O)=O	FBOZXECLQNJBKD-UHFFFAOYSA-N	3969	Positive
NS00001330	Fluocinonide	C26H32F2O7	CAS_RN: 356-12-7	CC(=O)OCC(=O)[C@@]12OC(C)(C)O[C@@H]1C[C@H]1[C@@H]3C[C@H](F)C4=CC(=O)C=C[C@]4(C)[C@@]3(F)[C@@H](O)C[C@]21C	WJOHZNCJWYWUJD-IUGZLZTKSA-N	9265	Positive
NS00001331	4-Hydroxybenzophenone	C13H10O2	CAS_RN: 1137-42-4	Oc1ccc(cc1)C(=O)c1ccccc1	NPFYZDNDJHZQKY-UHFFFAOYSA-N	13708	Positive;Negative
NS00001336	Tolfenpyrad	C21H22ClN3O2	CAS_RN: 129558-76-5	CCc1nn(C)c(C(=O)NCc2ccc(Oc3ccc(C)cc3)cc2)c1Cl	WPALTCMYPARVNV-UHFFFAOYSA-N	8286062	Positive
NS00001351	Imidazole	C3H4N2	CAS_RN: 288-32-4	c1c[nH]cn1	RAXXELZNTBOGNW-UHFFFAOYSA-N	773	Positive
NS00001361	Demexiptiline	C18H18N2O	CAS_RN: 24701-51-7	CNCCON=c1c2ccccc2ccc2ccccc12	SEDQWOMFMIJKCU-UHFFFAOYSA-N	26858	Positive
NS00001367	Actinomycin D	C62H86N12O16	CAS_RN: 50-76-0	CC(C)C1NC(=O)C(NC(=O)c2ccc(C)c3oc4c(C)c(=O)c(N)c(C(=O)NC5C(C)OC(=O)C(C(C)C)N(C)C(=O)CN(C)C(=O)C6CCCN6C(=O)C(NC5=O)C(C)C)c4nc23)C(C)OC(=O)C(C(C)C)N(C)C(=O)CN(C)C(=O)C2CCCN2C1=O	RJURFGZVJUQBHK-UHFFFAOYSA-N	21427294	Positive;Negative
NS00001371	Tolbutamide	C12H18N2O3S	CAS_RN: 64-77-7	CCCCNC(=O)NS(=O)(=O)c1ccc(C)cc1	JLRGJRBPOGGCBT-UHFFFAOYSA-N	5304	Positive
NS00001372	Lactitol	C12H24O11	CAS_RN: 585-86-4	OCC(O)C(O)C(OC1OC(CO)C(O)C(O)C1O)C(O)CO	VQHSOMBJVWLPSR-UHFFFAOYSA-N	3736	Positive;Negative
NS00001375	2,5-Dimethyl-2-ethylhexanoic acid	C10H20O2	CAS_RN: 24353-79-5	CCC(C)(CCC(C)C)C(O)=O	PKJSRUTWBDIWAR-UHFFFAOYSA-N	56551	Positive;Negative
NS00001378	4-Dodecylbenzenesulfonic acid	C18H30O3S	CAS_RN: 121-65-3	CCCCCCCCCCCCc1ccc(cc1)S(O)(=O)=O	KWXICGTUELOLSQ-UHFFFAOYSA-N	8172	Negative
NS00001385	Clobetasol	C22H28ClFO4	CAS_RN: 25122-41-2	CC1CC2C3CCC4=CC(=O)C=CC4(C)[C@@]3(F)C(O)CC2(C)[C@@]1(O)C(=O)CCl	FCSHDIVRCWTZOX-RFGBNKILSA-N	30398	Positive
NS00001387	Terbucarb	C17H27NO2	CAS_RN: 1918-11-2	CNC(=O)Oc1c(cc(C)cc1C(C)(C)C)C(C)(C)C	PNRAZZZISDRWMV-UHFFFAOYSA-N	15172	Positive
NS00001394	1-(6-tert-Butyl-1,1-dimethyl-2,3-dihydro-1H-inden-4-yl)ethanone	C17H24O	CAS_RN: 13171-00-1	CC(=O)c1cc(cc2c1CCC2(C)C)C(C)(C)C	IKTHMQYJOWTSJO-UHFFFAOYSA-N	55495	Positive
NS00001395	6-Methyl coumarin	C10H8O2	CAS_RN: 92-48-8	Cc1ccc2oc(=O)ccc2c1	FXFYOPQLGGEACP-UHFFFAOYSA-N	6825	Positive
NS00001409	3-Methylpyrazole	C4H6N2	CAS_RN: 1453-58-3	Cc1ccn[nH]1	XKVUYEYANWFIJX-UHFFFAOYSA-N	14345	Positive
NS00001417	Carbonimidodithioic acid, cyano-, dimethyl ester	C4H6N2S2	CAS_RN: 10191-60-3	CSC(SC)=NC#N	IULFXBLVJIPESI-UHFFFAOYSA-N	59668	Positive
NS00001420	4-Bromophenol	C6H5BrO	CAS_RN: 106-41-2	Oc1ccc(Br)cc1	GZFGOTFRPZRKDS-UHFFFAOYSA-N	13842573	Negative
NS00001421	2-methyl-1-heptanol	C8H18O	CAS_RN: 60435-70-3	CCCCCC(C)CO	QZESEQBMSFFHRY-UHFFFAOYSA-N	193321	Positive
NS00001423	5'-Cytidylic acid	C9H14N3O8P	CAS_RN: 63-37-6	Nc1ccn(C2OC(COP(O)(O)=O)C(O)C2O)c(=O)n1	IERHLVCPSMICTF-UHFFFAOYSA-N	21232346	Positive;Negative
NS00001438	2-Chlorobenzoic acid	C7H5ClO2	CAS_RN: 23289-02-3	OC(=O)c1ccccc1Cl	IKCLCGXPQILATA-UHFFFAOYSA-N	8071	Negative
NS00001448	Dihexadecyldimethylammonium ion	C34H72N	CAS_RN: 42187-36-0	CCCCCCCCCCCCCCCC[N+](C)(C)CCCCCCCCCCCCCCCC	SWSFKKWJEHRFFP-UHFFFAOYSA-N	14971	Positive
NS00001452	Diethyl allylphosphonate	C7H15O3P	CAS_RN: 1067-87-4	CCOP(=O)(CC=C)OCC	YPJHXRAHMUKXAE-UHFFFAOYSA-N	498191	Positive
NS00001467	Coumatetralyl	C19H16O3	CAS_RN: 5836-29-3	Oc1oc2ccccc2c(=O)c1C1CCCc2ccccc12	KIGBUEKEZHTCDR-UHFFFAOYSA-N	20763	Positive
NS00001471	Streptomycin A	C21H39N7O12	CAS_RN: 57-92-1	CNC1C(O)C(O)C(CO)OC1OC1C(OC2C(O)C(O)C(N=C(N)N)C(O)C2N=C(N)N)OC(C)C1(O)C=O	UCSJYZPVAKXKNQ-UHFFFAOYSA-N	5107	Positive
NS00001485	Dichloroacetic acid	C2H2Cl2O2	CAS_RN: 79-43-6	OC(=O)C(Cl)Cl	JXTHNDFMNIQAHM-UHFFFAOYSA-N	10771217	Negative
NS00001488	Pyraflufen-ethyl	C15H13Cl2F3N2O4	CAS_RN: 129630-19-9	CCOC(=O)COc1cc(-c2nn(C)c(OC(F)F)c2Cl)c(F)cc1Cl	APTZNLHMIGJTEW-UHFFFAOYSA-N	159109	Positive
NS00001496	Hypericin	C30H16O8	CAS_RN: 548-04-9	Cc1cc(O)c2c3c1c1c(C)cc(O)c4c1c1c3c3c(c(O)cc(O)c3c2=O)c2c(O)cc(O)c(c12)c4=O	BTXNYTINYBABQR-UHFFFAOYSA-N	4444511	Positive;Negative
NS00001509	Procainamide	C13H21N3O	CAS_RN: 51-06-9	CCN(CC)CCNC(=O)c1ccc(N)cc1	REQCZEXYDRLIBE-UHFFFAOYSA-N	4744	Positive
NS00001512	10,11-Dihydrocarbamazepine	C15H14N2O	CAS_RN: 3564-73-6	NC(=O)N1c2ccccc2CCc2ccccc12	PHNLCHMJDSSPDQ-UHFFFAOYSA-N	18028	Positive
NS00001514	benzopenicillin	C16H18N2O4S	CAS_RN: 61-33-6	CC1(C)SC2C(NC(=O)Cc3ccccc3)C(=O)N2C1C(O)=O	JGSARLDLIJGVTE-UHFFFAOYSA-N	2259	Positive
NS00001516	Acarbose	C25H43NO18	CAS_RN: 56180-94-0	C[C@H]1O[C@H](O[C@@H]2[C@@H](CO)O[C@H](O[C@@H]3[C@@H](CO)O[C@@H](O)[C@H](O)[C@H]3O)[C@H](O)[C@H]2O)[C@H](O)[C@@H](O)[C@@H]1N[C@H]1C=C(CO)[C@H](O)[C@H](O)[C@H]1O	XUFXOAAUWZOOIT-JMPDRRIHSA-N	389971	Positive;Negative
NS00001535	Bendiocarb	C11H13NO4	CAS_RN: 22781-23-3	CNC(=O)Oc1cccc2OC(C)(C)Oc12	XEGGRYVFLWGFHI-UHFFFAOYSA-N	2224	Positive
NS00001536	Cyromazine	C6H10N6	CAS_RN: 66215-27-8	Nc1nc(N)nc(NC2CC2)n1	LVQDKIWDGQRHTE-UHFFFAOYSA-N	43550	Positive
NS00001544	Vancomycin	C66H75Cl2N9O24	CAS_RN: 1404-90-6	CN[C@H](CC(C)C)C(=O)NC1[C@H](O)c2ccc(Oc3cc4cc(Oc5ccc(cc5Cl)[C@@H](O)[C@@H]5NC(=O)[C@H](NC(=O)[C@@H]4NC(=O)[C@H](CC(N)=O)NC1=O)c1ccc(O)c(c1)-c1c(O)cc(O)cc1[C@@H](NC5=O)C(O)=O)c3O[C@@H]1O[C@H](CO)[C@@H](O)[C@H](O)[C@H]1O[C@H]1C[C@](C)(N)[C@H](O)[C@H](C)O1)c(Cl)c2	MYPYJXKWCTUITO-UTHKAUQRSA-N	389935	Positive
NS00001568	2,4-Dihydroxybenzophenone	C13H10O3	CAS_RN: 131-56-6	Oc1ccc(C(=O)c2ccccc2)c(O)c1	ZXDDPOHVAMWLBH-UHFFFAOYSA-N	8254	Positive;Negative
NS00001569	Sufentanil	C22H30N2O2S	CAS_RN: 56030-54-7	CCC(=O)N(c1ccccc1)C1(COC)CCN(CCc2cccs2)CC1	GGCSSNBKKAUURC-UHFFFAOYSA-N	38043	Positive
NS00001575	Glycine	C2H5NO2	CAS_RN: 56-40-6	NCC(O)=O	DHMQDGOQFOQNFH-UHFFFAOYSA-N	730	Positive;Negative
NS00001576	Lufenuron	C17H8Cl2F8N2O3	CAS_RN: 103055-07-8	FC(C(F)(F)F)C(F)(F)Oc1cc(Cl)c(NC(=O)NC(=O)c2c(F)cccc2F)cc1Cl	PWPJGUXAGUPAHP-UHFFFAOYSA-N	64813	Positive;Negative
NS00001581	Trinexapac-ethyl	C13H16O5	CAS_RN: 95266-40-3	CCOC(=O)C1CC(=O)C(=C(O)C2CC2)C(=O)C1	RVKCCVTVZORVGD-UHFFFAOYSA-N	83439	Positive
NS00001589	Dicumarol	C19H12O6	CAS_RN: 66-76-2	Oc1c(Cc2c(O)c3ccccc3oc2=O)c(=O)oc2ccccc12	DOBMPNYZJYQDGZ-UHFFFAOYSA-N	10183330	Positive
NS00001592	N,N-Dimethyldodecylamine-N-oxide	C14H31NO	CAS_RN: 1643-20-5	CCCCCCCCCCCC[N+](C)(C)[O-]	SYELZBGXAIXKHU-UHFFFAOYSA-N	14688	Positive
NS00001594	phenpromethamine	C10H15N	CAS_RN: 93-88-9	CNCC(C)c1ccccc1	AUFSOOYCQYDGES-UHFFFAOYSA-N	21277725	Positive
NS00001602	alpha-Lipoic acid	C8H14O2S2	CAS_RN: 62-46-4	OC(=O)CCCCC1CCSS1	AGBQKNBQESQNJD-UHFFFAOYSA-N	841	Negative
NS00001605	Kaempferol	C15H10O6	CAS_RN: 520-18-3	Oc1ccc(cc1)-c1oc2cc(O)cc(O)c2c(=O)c1O	IYRMWMYZSQPJKC-UHFFFAOYSA-N	4444395	Positive;Negative
NS00001617	2,4-Dibromophenol	C6H4Br2O	CAS_RN: 615-58-7	Oc1ccc(Br)cc1Br	FAXWFCTVSHEODL-UHFFFAOYSA-N	11510	Negative
NS00001622	cannabidiol	C21H30O2	CAS_RN: 13956-29-1	CCCCCc1cc(O)c(C2C=C(C)CC[C@H]2C(C)=C)c(O)c1	QHMBSVQNZZTUGM-ZENAZSQFSA-N	24547	Positive;Negative
NS00001635	Oxamyl	C7H13N3O3S	CAS_RN: 23135-22-0	CNC(=O)ON=C(/SC)C(=O)N(C)C	KZAUOCCYDRDERY-UITAMQMPSA-N	7869433	Positive
NS00001636	Metribuzin	C8H14N4OS	CAS_RN: 21087-64-9	CSc1nnc(c(=O)n1N)C(C)(C)C	FOXFZRUHNHCZPX-UHFFFAOYSA-N	28287	Positive;Negative
NS00001637	Ergonovine	C19H23N3O2	CAS_RN: 60-79-7	C[C@@H](CO)NC(=O)[C@H]1CN(C)[C@@H]2Cc3c[nH]c4cccc(C2=C1)c34	WVVSZNPYNCNODU-XTQGRXLLSA-N	391970	Positive
NS00001643	1,3-Benzenedimethanamine	C8H12N2	CAS_RN: 1477-55-0	NCc1cccc(CN)c1	FDLQZKYLHJJBHD-UHFFFAOYSA-N	14404	Positive
NS00001645	2-Ethyl-1-hexanol	C8H18O	CAS_RN: 104-76-7	CCCCC(CC)CO	YIWUKEYIRIRTPP-UHFFFAOYSA-N	7434	Positive
NS00001649	Mevinphos	C7H13O6P	CAS_RN: 7786-34-7	COC(=O)C=C(C)OP(=O)(OC)OC	GEPDYQSQVLXLEU-UHFFFAOYSA-N	4511751	Positive
NS00001664	Bufotenine	C12H16N2O	CAS_RN: 487-93-4	CN(C)CCc1c[nH]c2ccc(O)cc12	VTTONGPRPXSUTJ-UHFFFAOYSA-N	9839	Positive
NS00001684	Prochlorperazine	C20H24ClN3S	CAS_RN: 58-38-8	CN1CCN(CCCN2c3ccccc3Sc3ccc(Cl)cc23)CC1	WIKYUJGCLQQFNW-UHFFFAOYSA-N	4748	Positive
NS00001690	Phenmedipham	C16H16N2O4	CAS_RN: 13684-63-4	COC(=O)Nc1cccc(OC(=O)Nc2cccc(C)c2)c1	IDOWTHOLJBTAFI-UHFFFAOYSA-N	23134	Positive
NS00001691	Nitrofurantoin	C8H6N4O5	CAS_RN: 67-20-9	[O-][N+](=O)c1ccc(C=NN2CC(=O)NC2=O)o1	NXFQHRVNIOXGAQ-YCRREMRBSA-N	5036498	Positive;Negative
NS00001692	1,3-Diphenyl-1,3-propanedione	C15H12O2	CAS_RN: 120-46-7	O=C(CC(=O)c1ccccc1)c1ccccc1	NZZIMKJIVMHWJC-UHFFFAOYSA-N	8126	Positive
NS00001696	Mesoridazine	C21H26N2OS2	CAS_RN: 5588-33-0	CN1CCCCC1CCN1c2ccccc2Sc2ccc(cc12)S(C)=O	SLVMESMUVMCQIY-UHFFFAOYSA-N	3936	Positive
NS00001702	Drofenine	C20H31NO2	CAS_RN: 1679-76-1	CCN(CC)CCOC(=O)C(C1CCCCC1)c1ccccc1	AGJBLWCLQCKRJP-UHFFFAOYSA-N	3054	Positive
NS00001734	Fluroxypyr	C7H5Cl2FN2O3	CAS_RN: 69377-81-7	Nc1c(Cl)c(F)nc(OCC(O)=O)c1Cl	MEFQWPUMEMWTJP-UHFFFAOYSA-N	45757	Positive;Negative
NS00001739	Granisetron	C18H24N4O	CAS_RN: 109889-09-0	CN1C2CCCC1CC(C2)NC(=O)c1nn(C)c2ccccc12	MFWNKCLOYSRHCJ-UHFFFAOYSA-N	3390	Positive
NS00001740	Malathion	C10H19O6PS2	CAS_RN: 121-75-5	CCOC(=O)CC(SP(=S)(OC)OC)C(=O)OCC	JXSJBGJIGXNWCI-UHFFFAOYSA-N	NA	Positive
NS00001748	Benzoic acid, 3,5-dihydroxy-	C7H6O4	CAS_RN: 99-10-5	OC(=O)c1cc(O)cc(O)c1	UYEMGAFJOZZIFP-UHFFFAOYSA-N	7146	Positive;Negative
NS00001759	Chlorpromazine	C17H19ClN2S	CAS_RN: 50-53-3	CN(C)CCCN1c2ccccc2Sc2ccc(Cl)cc12	ZPEIMTDSQAKGNT-UHFFFAOYSA-N	2625	Positive
NS00001763	1,4-DibenzypiperazineÃ‚Â (DBZP)	C18H22N2	CAS_RN: 2298-55-7	C(N1CCN(Cc2ccccc2)CC1)c1ccccc1	YPUGLZQRXQQCSX-UHFFFAOYSA-N	173653	Positive
NS00001775	2-[2-(2-Butoxyethoxy)ethoxy]ethanol	C10H22O4	CAS_RN: 143-22-6	CCCCOCCOCCOCCO	COBPKKZHLDDMTB-UHFFFAOYSA-N	8581	Positive
NS00001791	6,8-disulfanyloctanoic acid	C8H16O2S2	CAS_RN: 462-20-4	OC(=O)CCCCC(S)CCS	IZFHEQBZOYJLPK-UHFFFAOYSA-N	408	Negative
NS00001800	Spectinomycin	C14H24N2O7	CAS_RN: 1695-77-8	CNC1C(O)C(NC)C2OC3(O)C(OC(C)CC3=O)OC2C1O	UNFWWIHTNXNPBV-UHFFFAOYSA-N	21240858	Positive
NS00001808	Benzenemethanamine, .alpha.-methyl-	C8H11N	CAS_RN: 3886-69-9	CC(N)c1ccccc1	RQEUFEKYXDPUSK-UHFFFAOYSA-N	7130	Positive
NS00001814	Benzocaine	C9H11NO2	CAS_RN: 94-09-7	CCOC(=O)c1ccc(N)cc1	BLFLLBZGZJTVJG-UHFFFAOYSA-N	13854242	Positive
NS00001815	Benzbromarone	C17H12Br2O3	CAS_RN: 3562-84-3	CCc1oc2ccccc2c1C(=O)c1cc(Br)c(O)c(Br)c1	WHQCHUCQKNIQEC-UHFFFAOYSA-N	2243	Positive;Negative
NS00001824	Pyrimethamine	C12H13ClN4	CAS_RN: 58-14-0	CCc1nc(N)nc(N)c1-c1ccc(Cl)cc1	WKSAUQYGYAYLPV-UHFFFAOYSA-N	4819	Positive;Negative
NS00001831	Isovaleric acid	C5H10O2	CAS_RN: 503-74-2	CC(C)CC(O)=O	GWYFCOCPABKNJV-UHFFFAOYSA-N	10001	Positive
NS00001839	Benzoylprop-ethyl	C18H17Cl2NO3	CAS_RN: 22212-55-1	CCOC(=O)C(C)N(C(=O)c1ccccc1)c1ccc(Cl)c(Cl)c1	SLCGUGMPSUYJAY-UHFFFAOYSA-N	28825	Positive
NS00001849	Methylparaben	C8H8O3	CAS_RN: 99-76-3	COC(=O)c1ccc(O)cc1	LXCFILQKKLGQFO-UHFFFAOYSA-N	7176	Positive;Negative
NS00001852	Thiosildenafil	C22H30N6O3S2	CAS_RN: 479073-79-5	CCCc1nn(C)c2c1nc([nH]c2=S)-c1cc(ccc1OCC)S(=O)(=O)N1CCN(C)CC1	LJUBVCQVNMLSTQ-UHFFFAOYSA-N	8403732	Positive;Negative
NS00001854	Phosphinic acid, diphenyl-	C12H11O2P	CAS_RN: 1707-03-5	OP(=O)(c1ccccc1)c1ccccc1	BEQVQKJCLJBTKZ-UHFFFAOYSA-N	14810	Positive
NS00001869	Biochanin A	C16H12O5	CAS_RN: 491-80-5	COc1ccc(cc1)-c1coc2cc(O)cc(O)c2c1=O	WUADCCWRTIWANL-UHFFFAOYSA-N	4444068	Positive;Negative
NS00001874	1,3-Diaminopropane	C3H10N2	CAS_RN: 109-76-2	NCCCN	XFNJVJPLKCPIBV-UHFFFAOYSA-N	415	Positive
NS00001875	Homosildenafil	C23H32N6O4S	CAS_RN: 642928-07-2	CCCc1nn(C)c2c1nc([nH]c2=O)-c1cc(ccc1OCC)S(=O)(=O)N1CCN(CC)CC1	MJEXYQIZUOHDGY-UHFFFAOYSA-N	22547032	Positive
NS00001880	L-Tyrosine	C9H11NO3	CAS_RN: 60-18-4	N[C@@H](Cc1ccc(O)cc1)C(O)=O	OUYCCCASQSFEME-QMMMGPOBSA-N	5833	Positive;Negative
NS00001883	2-(Thiocyanomethylthio)benzothiazole	C9H6N2S3	CAS_RN: 21564-17-0	N#CSCSc1nc2ccccc2s1	TUBQDCKAWGHZPF-UHFFFAOYSA-N	28480	Positive
NS00001886	Secnidazole	C7H11N3O3	CAS_RN: 3366-95-8	CC(O)Cn1c(C)ncc1N(=O)=O	KPQZUUQMTUIKBP-UHFFFAOYSA-N	64839	Positive
NS00001890	Terbutaline	C12H19NO3	CAS_RN: 23031-25-6	CC(C)(C)NCC(O)c1cc(O)cc(O)c1	XWTYSIMOBUGWOL-UHFFFAOYSA-N	5210	Positive
NS00001894	Syringic acid	C9H10O5	CAS_RN: 530-57-4	COc1cc(cc(OC)c1O)C(O)=O	JMSVCTWVEWCHDZ-UHFFFAOYSA-N	10289	Positive;Negative
NS00001908	Ethanolamine	C2H7NO	CAS_RN: 141-43-5	NCCO	HZAXFHJVJLSVMW-UHFFFAOYSA-N	13835336	Positive
NS00001911	Phenothrin [(1R)-trans- isomer]	C23H26O3	CAS_RN: 26046-85-5	CC(C)=C[C@@H]1[C@@H](C(=O)OCc2cccc(Oc3ccccc3)c2)C1(C)C	SBNFWQZLDJGRLK-RTWAWAEBSA-N	82692	Positive
NS00001929	2-(Ethylamino)propiophenone hydrochloride	C11H15NO	CAS_RN: 51553-17-4	CCNC(C)C(=O)c1ccccc1	LYMHIBZGTAPASQ-UHFFFAOYSA-N	403504	Positive
NS00001931	Chlortetracycline	C22H23ClN2O8	CAS_RN: 57-62-5	CN(C)[C@H]1[C@@H]2C[C@H]3C(=C(O)[C@]2(O)C(=O)C(C(N)=O)=C1O)C(=O)c1c(O)ccc(Cl)c1[C@@]3(C)O	CYDMQBQPVICBEU-XRNKAMNCSA-N	10469370	Positive;Negative
NS00001936	Rimexolone	C24H34O3	CAS_RN: 49697-38-3	CCC(=O)[C@@]1(C)[C@H](C)CC2C3CCC4=CC(=O)C=C[C@]4(C)C3[C@@H](O)C[C@]12C	QTTRZHGPGKRAFB-PAIWTFDUSA-N	36120	Positive
NS00001938	Benzododecinium	C21H38N	CAS_RN: 139-07-1	CCCCCCCCCCCC[N+](C)(C)Cc1ccccc1	CYDRXTMLKJDRQH-UHFFFAOYSA-N	8424	Positive
NS00001939	Telbivudine	C10H14N2O5	CAS_RN: 3424-98-4	Cc1cn([C@@H]2C[C@@H](O)[C@H](CO)O2)c(=O)[nH]c1=O	IQFYYKKMVGJFEH-CSMHCCOUSA-N	140081	Positive;Negative
NS00001949	Dipentyl phthalate	C18H26O4	CAS_RN: 131-18-0	CCCCCOC(=O)c1ccccc1C(=O)OCCCCC	IPKKHRVROFYTEK-UHFFFAOYSA-N	8243	Positive
NS00001951	Aminolevulinic acid	C5H9NO3	CAS_RN: 106-60-5	NCC(=O)CCC(O)=O	ZGXJTSGNIOSYLO-UHFFFAOYSA-N	134	Positive;Negative
NS00001953	Flumethasone	C22H28F2O5	CAS_RN: 2135-17-3	C[C@@H]1C[C@H]2[C@@H]3C[C@H](F)C4=CC(=O)C=C[C@]4(C)[C@@]3(F)[C@@H](O)C[C@]2(C)[C@@]1(O)C(=O)CO	WXURHACBFYSXBI-GQKYHHCASA-N	15632	Positive
NS00001955	Fluvoxamine	C15H21F3N2O2	CAS_RN: 54739-18-3	COCCCCC(=NOCCN)c1ccc(cc1)C(F)(F)F	CJOFXWAVKWHTFT-UHFFFAOYSA-N	4514696	Positive
NS00001957	Dimethyl sulfoxide	C2H6OS	CAS_RN: 67-68-5	CS(C)=O	IAZDPXIOMUYVGZ-UHFFFAOYSA-N	659	Positive
NS00001961	Threonine	C4H9NO3	CAS_RN: 80-68-2	C[C@@H](O)[C@H](N)C(O)=O	AYFVYJQAPQTCCC-GBXIJSLDSA-N	6051	Positive;Negative
NS00001968	Dasatinib	C22H26ClN7O2S	CAS_RN: 302962-49-8	Cc1nc(Nc2ncc(s2)C(=O)Nc2c(C)cccc2Cl)cc(n1)N1CCN(CCO)CC1	ZBNZXTGUTAYRHI-UHFFFAOYSA-N	2323020	Positive
NS00001983	Norgestimate	C23H31NO3	CAS_RN: 35189-28-7	CC[C@]12CC[C@H]3[C@@H](CCC4=CC(CC[C@H]34)=NO)[C@@H]1CC[C@@]2(OC(C)=O)C#C	KIQQMECNKUGGKA-NMYWJIRASA-N	5022837	Positive
NS00001991	Cannabinol	C21H26O2	CAS_RN: 521-35-7	CCCCCc1cc(O)c-2c(OC(C)(C)c3ccc(C)cc-23)c1	VBGLYOIFKLUMQG-UHFFFAOYSA-N	2447	Positive;Negative
NS00002000	Tetracycline	C22H24N2O8	CAS_RN: 60-54-8	CN(C)C1C2CC3C(=C(O)c4c(O)cccc4C3(C)O)C(=O)C2(O)C(=O)C(=C(N)O)C1=O	JYHCQVWYCGHXGP-UHFFFAOYSA-N	4508853	Positive
NS00002004	Formononetin	C16H12O4	CAS_RN: 485-72-3	COc1ccc(cc1)-c1coc2cc(O)ccc2c1=O	HKQYGTCOTHHOMP-UHFFFAOYSA-N	4444070	Positive;Negative
NS00002009	1,8-Dinitropyrene	C16H8N2O4	CAS_RN: 42397-65-9	[O-][N+](=O)c1ccc2ccc3ccc([N+]([O-])=O)c4ccc1c2c34	BLYXNIHKOMELAP-UHFFFAOYSA-N	35849	Positive;Negative
NS00002019	beta-Carotene	C40H56	CAS_RN: 7235-40-7	CC(C=CC=C(/C)C=CC1=C(C)CCCC1(C)C)=C/C=C/C=C(C)/C=C/C=C(C)/C=C/C1=C(C)CCCC1(C)C	OENHQHLEOONYIE-JLTXGRSLSA-N	4444129	Positive
NS00002025	AM-694	C20H19FINO	CAS_RN: 335161-03-0	FCCCCCn1cc(C(=O)c2ccccc2I)c2ccccc12	LFFIIZFINPPEMC-UHFFFAOYSA-N	8064843	Positive
NS00002029	Cyanidin	C15H11O6	CAS_RN: 13306-05-3	Oc1cc(O)c2cc(O)c([o+]c2c1)-c1ccc(O)c(O)c1	VEVZSMAEJFVWIL-UHFFFAOYSA-O	114193	Positive;Negative
NS00002032	Laudanosine	C21H27NO4	CAS_RN: 2688-77-9	COc1ccc(CC2N(C)CCc3cc(OC)c(OC)cc23)cc1OC	KGPAYJZAMGEDIQ-UHFFFAOYSA-N	14792	Positive
NS00002037	1,2-CyclohexandicarbonsÃƒÂ¤urediisononylester (Hexamoll DINCH Hauptkomponente)	C26H48O4	CAS_RN: 166412-78-8	CC(C)CCCCCCOC(=O)C1CCCCC1C(=O)OCCCCCCC(C)C	HORIEOQXBKUKGQ-UHFFFAOYSA-N	9699466	Positive
NS00002042	Hydrocinnamic acid	C9H10O2	CAS_RN: 501-52-0	OC(=O)CCc1ccccc1	XMIIGOLPHOKFCH-UHFFFAOYSA-N	10181339	Positive;Negative
NS00002044	(2Z)-3,7-dimethylocta-2,6-dienal	C10H16O	CAS_RN: 106-26-3	CC(C)=CCCC(C)=C/C=O	WTEVQBCEXWBHNA-YFHOEESVSA-N	558878	Positive
NS00002049	Abamectin B1a	C48H72O14	CAS_RN: 65195-55-3	CC[C@H](C)[C@H]1O[C@@]2(C[C@@H]3C[C@@H](CC=C(C)[C@@H](O[C@H]4C[C@H](OC)[C@@H](O[C@H]5C[C@H](OC)[C@@H](O)[C@H](C)O5)[C@H](C)O4)[C@@H](C)C=CC=C4/CO[C@@H]5[C@H](O)C(C)=C[C@@H](C(=O)O3)[C@]45O)O2)C=C[C@@H]1C	RRZXIRBKKLTSOM-XPNPUAGNSA-N	32700045	Positive
NS00002053	Acetylcholine	C7H16NO2	CAS_RN: 51-84-3	CC(=O)OCC[N+](C)(C)C	OIPILFWXSMYKGL-UHFFFAOYSA-N	182	Positive
NS00002063	Loratadine	C22H23ClN2O2	CAS_RN: 79794-75-5	CCOC(=O)N1CCC(CC1)=C1c2ccc(Cl)cc2CCc2cccnc12	JCCNYMKQOSZNPW-UHFFFAOYSA-N	3820	Positive
NS00002064	Gliclazide	C15H21N3O3S	CAS_RN: 21187-98-4	Cc1ccc(cc1)S(=O)(=O)NC(=O)NN1CC2CCCC2C1	BOVGTQGAOIONJV-UHFFFAOYSA-N	3356	Positive
NS00002070	Uracil	C4H4N2O2	CAS_RN: 66-22-8	O=c1cc[nH]c(=O)[nH]1	ISAKRJDGNUQOIC-UHFFFAOYSA-N	1141	Positive;Negative
NS00002072	Sulfisoxazole	C11H13N3O3S	CAS_RN: 127-69-5	Cc1noc(NS(=O)(=O)c2ccc(N)cc2)c1C	NHUHCSRWZMLRLA-UHFFFAOYSA-N	5151	Positive;Negative
NS00002082	Posaconazole	C37H42F2N8O4	CAS_RN: 171228-49-2	CC[C@@H]([C@H](C)O)n1ncn(-c2ccc(cc2)N2CCN(CC2)c2ccc(OC[C@@H]3CO[C@](Cn4cncn4)(C3)c3ccc(F)cc3F)cc2)c1=O	RAGOYPUPXAKGKH-XAKZXMRKSA-N	411709	Positive
NS00002083	Cerivastatin	C26H34FNO5	CAS_RN: 145599-86-6	COCc1c(nc(C(C)C)c(C=C[C@@H](O)C[C@@H](O)CC(O)=O)c1-c1ccc(F)cc1)C(C)C	SEERZIQQUAZTOL-ANMDKAQQSA-N	393588	Positive;Negative
NS00002090	L-alanine	C3H7NO2	CAS_RN: 56-41-7	CC(N)C(O)=O	QNAYBMKLOCPYGJ-UHFFFAOYSA-N	582	Positive;Negative
NS00002098	Anilofos	C13H19ClNO3PS2	CAS_RN: 64249-01-0	COP(=S)(OC)SCC(=O)N(C(C)C)c1ccc(Cl)cc1	NXQDBZGWYSEGFL-UHFFFAOYSA-N	82790	Positive
NS00002099	N-acetylglutamic acid	C7H11NO5	CAS_RN: 1188-37-0	CC(=O)NC(CCC(O)=O)C(O)=O	RFMMMVDNIPUKGG-UHFFFAOYSA-N	180	Positive;Negative
NS00002103	Diphenoxylate	C30H32N2O2	CAS_RN: 915-30-0	CCOC(=O)C1(CCN(CCC(C#N)(c2ccccc2)c2ccccc2)CC1)c1ccccc1	HYPPXZBJBPSRLK-UHFFFAOYSA-N	12919	Positive
NS00002106	Metenolone acetate	C22H32O3	CAS_RN: 434-05-9	CC(=O)O[C@H]1CC[C@H]2[C@@H]3CC[C@H]4CC(=O)C=C(C)[C@]4(C)[C@H]3CC[C@]12C	PGAUJQOPTMSERF-QWQRBHLCSA-N	221129	Positive
NS00002107	Benzyl acetate	C9H10O2	CAS_RN: 140-11-4	CC(=O)OCc1ccccc1	QUKGYYKBILRGFE-UHFFFAOYSA-N	13850405	Positive;Negative
NS00002126	Propylparaben	C10H12O3	CAS_RN: 94-13-3	CCCOC(=O)c1ccc(O)cc1	QELSKZZBTMNZEB-UHFFFAOYSA-N	6907	Positive;Negative
NS00002132	3-Nitrobenzanthrone	C17H9NO3	CAS_RN: 17117-34-9	[O-][N+](=O)c1ccc2-c3ccccc3C(=O)c3cccc1c23	QAJOWHGESRCVLY-UHFFFAOYSA-N	2103821	Positive;Negative
NS00002145	hexa-2,4-dienoic acid	C6H8O2	CAS_RN: 110-44-1	CC=CC=CC(O)=O	WSWCOQWTEOXDQX-MQQKCMAXSA-N	558605	Positive;Negative
NS00002166	Nonivamide	C17H27NO3	CAS_RN: 2444-46-4	CCCCCCCCC(=O)NCc1ccc(O)c(OC)c1	RGOVYLWUIBMPGK-UHFFFAOYSA-N	2891	Positive
NS00002177	Levonorgestrel	C21H28O2	CAS_RN: 797-63-7	CCC12CCC3C(CCC4=CC(=O)CCC34)C1CCC2(O)C#C	WWYNJERNGUHSAO-UHFFFAOYSA-N	21240852	Positive
NS00002192	Dichlobenil	C7H3Cl2N	CAS_RN: 1194-65-6	Clc1cccc(Cl)c1C#N	YOYAIZYFCNQIRF-UHFFFAOYSA-N	2923	Positive
NS00002203	Orthanilic acid	C6H7NO3S	CAS_RN: 88-21-1	Nc1ccccc1S(O)(=O)=O	ZMCHBSMFKQYNKA-UHFFFAOYSA-N	6660	Positive;Negative
NS00002222	11-Hydroxytetrahydrocannabinol	C21H30O3	CAS_RN: 36557-05-8	CCCCCc1cc(O)c2C3C=C(CO)CCC3C(C)(C)Oc2c1	YCBKSSAWEUDACY-UHFFFAOYSA-N	34385	Positive
NS00002236	L-serine	C3H7NO3	CAS_RN: 302-84-1	NC(CO)C(O)=O	MTCFGRXMJLQNBG-UHFFFAOYSA-N	597	Positive;Negative
NS00002244	Dihydroergocristine	C35H41N5O5	CAS_RN: 17479-19-5	CC(C)[C@@]1(NC(=O)[C@@H]2C[C@H]3[C@@H](Cc4c[nH]c5cccc3c45)N(C)C2)O[C@@]2(O)[C@@H]3CCCN3C(=O)[C@H](Cc3ccccc3)N2C1=O	DEQITUUQPICUMR-HJPBWRTMSA-N	96884	Positive;Negative
NS00002250	Amiloride	C6H8ClN7O	CAS_RN: 2609-46-3	NC(N)=NC(=O)c1nc(Cl)c(N)nc1N	XSDQTOBWRPYKKA-UHFFFAOYSA-N	15403	Positive
NS00002252	3-Methylpyridine	C6H7N	CAS_RN: 108-99-6	Cc1cccnc1	ITQTTZVARXURQS-UHFFFAOYSA-N	21106520	Positive
NS00002255	Tebufenozide	C22H28N2O2	CAS_RN: 112410-23-8	CCc1ccc(cc1)C(=O)N(NC(=O)c1cc(C)cc(C)c1)C(C)(C)C	FAMPFZNUVJSSQJ-UHFFFAOYSA-N	NA	Positive;Negative
NS00002270	Bepridil	C24H34N2O	CAS_RN: 64706-54-3	CC(C)COCC(CN(Cc1ccccc1)c1ccccc1)N1CCCC1	UIEATEWHFDRYRU-UHFFFAOYSA-N	2261	Positive
NS00002272	Butanedioic acid	C4H6O4	CAS_RN: 110-15-6	OC(=O)CCC(O)=O	KDYFGRWQOYBRFD-UHFFFAOYSA-N	1078	Positive;Negative
NS00002280	Mizolastine	C24H25FN6O	CAS_RN: 108612-45-9	CN(C1CCN(CC1)c1nc2ccccc2n1Cc1ccc(F)cc1)c1nccc(=O)[nH]1	PVLJETXTTWAYEW-UHFFFAOYSA-N	59315	Positive
NS00002283	Ergotamine	C33H35N5O5	CAS_RN: 113-15-5	CN1CC(C=C2C1Cc1c[nH]c3cccc2c13)C(=O)NC1(C)OC2(O)C3CCCN3C(=O)C(Cc3ccccc3)N2C1=O	XCGSFFUVFURLIX-UHFFFAOYSA-N	7930	Positive
NS00002293	Glycine, N-(1-oxooctyl)-	C10H19NO3	CAS_RN: 14246-53-8	CCCCCCCC(=O)NCC(O)=O	SAVLIIGUQOSOEP-UHFFFAOYSA-N	76040	Positive;Negative
NS00002294	Alclometasone dipropionate	C28H37ClO7	CAS_RN: 66734-13-2	CCC(=O)OCC(=O)C1(OC(=O)CC)C(C)CC2C3C(Cl)CC4=CC(=O)C=CC4(C)C3C(O)CC12C	DJHCCTTVDRAMEH-UHFFFAOYSA-N	21253977	Positive
NS00002298	aloin	C21H22O9	CAS_RN: 1415-73-2	OC[C@H]1O[C@H]([C@H](O)[C@@H](O)[C@@H]1O)[C@@H]1c2cccc(O)c2C(=O)c2c(O)cc(CO)cc12	AFHJQYHRLPMKHU-WEZNYRQKSA-N	14269	Positive
NS00002311	Glyceryl trioleate	C57H104O6	CAS_RN: 122-32-7	CCCCCCCCC=C/CCCCCCCC(=O)OCC(COC(=O)CCCCCCCC=C/CCCCCCCC)OC(=O)CCCCCCCC=C/CCCCCCCC	PHYFQTYBJUILEZ-IUPFWZBJSA-N	4593733	Positive
NS00002313	Esmolol	C16H25NO4	CAS_RN: 81147-92-4	COC(=O)CCc1ccc(OCC(O)CNC(C)C)cc1	AQNDDEOPVVGCPG-UHFFFAOYSA-N	53916	Positive
NS00002328	Nelarabine	C11H15N5O5	CAS_RN: 121032-29-9	COc1nc(N)nc2n(cnc12)C1O[C@H](CO)[C@@H](O)[C@@H]1O	IXOXBSCIXZEQEQ-KBNQYOMWSA-N	133199	Positive
NS00002332	methyltriphenylphosphonium	C19H18P	CAS_RN: 1779-49-3	C[P+](c1ccccc1)(c1ccccc1)c1ccccc1	AZFQCTBZOPUVOW-UHFFFAOYSA-N	67087	Positive
NS00002333	JWH-250	C22H25NO2	CAS_RN: 864445-43-2	CCCCCn1cc(C(=O)Cc2ccccc2OC)c2ccccc12	FFLSJIQJQKDDCM-UHFFFAOYSA-N	23256117	Positive
NS00002334	Mebeverine	C25H35NO5	CAS_RN: 3625-06-7	CCN(CCCCOC(=O)c1ccc(OC)c(OC)c1)C(C)Cc1ccc(OC)cc1	VYVKHNNGDFVQGA-UHFFFAOYSA-N	3891	Positive
NS00002337	tetradonium bromide	C17H38N	CAS_RN: 1119-97-7	CCCCCCCCCCCCCC[N+](C)(C)C	GLFDLEXFOHUASB-UHFFFAOYSA-N	13613	Positive
NS00002339	Carvedilol	C24H26N2O4	CAS_RN: 72956-09-3	COc1ccccc1OCCNCC(O)COc1cccc2[nH]c3ccccc3c12	OGHNVEJMJSYVRP-UHFFFAOYSA-N	2487	Positive;Negative
NS00002340	Fenoterol	C17H21NO4	CAS_RN: 13392-18-2	CC(Cc1ccc(O)cc1)NCC(O)c1cc(O)cc(O)c1	LSLYOANBFKQKPT-UHFFFAOYSA-N	3226	Positive
NS00002369	CHEMBL412663	C10H15NO2	CAS_RN: 43021-26-7	COC(=O)C1=CCC2CCC1N2C	MPSNEAHFGOEKBI-UHFFFAOYSA-N	514875	Positive
NS00002372	L-Asparagine	C4H8N2O3	CAS_RN: 70-47-3	N[C@@H](CC(N)=O)C(O)=O	DCXYFEDJOCDNAF-REOHCLBHSA-N	6031	Positive;Negative
NS00002381	Coumarin	C9H6O2	CAS_RN: 91-64-5	O=c1ccc2ccccc2o1	ZYGHJZDHTFUPRJ-UHFFFAOYSA-N	13848793	Positive
NS00002389	2,3,5-Trichlorophenol	C6H3Cl3O	CAS_RN: 933-78-8	Oc1cc(Cl)cc(Cl)c1Cl	WWGQHTJIFOQAOC-UHFFFAOYSA-N	13030	Negative
NS00002391	N-Demethyl-Spinosyn D	C41H65NO10	CAS_RN: 149439-70-3	CC[C@H]1CCC[C@H](O[C@H]2CC[C@H](NC)[C@@H](C)O2)[C@@H](C)C(=O)C2=C[C@H]3[C@@H]4C[C@@H](C[C@H]4C(C)=C[C@H]3[C@@H]2CC(=O)O1)O[C@@H]1O[C@@H](C)[C@H](OC)[C@@H](OC)[C@H]1OC	XZDDTAKXLUVBPD-RVTZKUCMSA-N	NA	Positive
NS00002392	Etomidate	C14H16N2O2	CAS_RN: 33125-97-2	CCOC(=O)c1cncn1C(C)c1ccccc1	NPUKDXXFDDZOKR-UHFFFAOYSA-N	33418	Positive
NS00002397	Quinine	C20H24N2O2	CAS_RN: 130-95-0	COc1ccc2nccc([C@@H](O)[C@@H]3C[C@H]4CCN3C[C@@H]4C=C)c2c1	LOUPRKONTZGTKE-FOEVPDMQSA-N	389879	Positive
NS00002404	1,3-Benzenedicarboxylic acid	C8H6O4	CAS_RN: 121-91-5	OC(=O)c1cccc(c1)C(O)=O	QQVIHTHCMHWDBS-UHFFFAOYSA-N	8182	Negative
NS00002436	Aztreonam	C13H17N5O8S2	CAS_RN: 78110-38-0	C[C@H]1[C@H](NC(=O)C(=N/OC(C)(C)C(O)=O)c2csc([NH3+])n2)C(=O)N1S([O-])(=O)=O	WZPBZJONDBGPKJ-VEHQQRBSSA-N	4674940	Positive
NS00002438	3,3',5,5'-Tetrabromobisphenol A	C15H12Br4O2	CAS_RN: 19-94-7	CC(C)(c1cc(Br)c(O)c(Br)c1)c1cc(Br)c(O)c(Br)c1	VEORPZCZECFIRK-UHFFFAOYSA-N	6366	Negative
NS00002451	4-Hydroxy-3-methoxymethamphetamineÃ‚Â (HMMA)	C11H17NO2	CAS_RN: 117652-28-5	CNC(C)Cc1ccc(O)c(OC)c1	UVDWYWYWOMOEFX-UHFFFAOYSA-N	2338803	Positive
NS00002455	Nefazodone	C25H32ClN5O2	CAS_RN: 83366-66-9	CCc1nn(CCCN2CCN(CC2)c2cccc(Cl)c2)c(=O)n1CCOc1ccccc1	VRBKIVRKKCLPHA-UHFFFAOYSA-N	4294	Positive
NS00002461	Aflatoxin G1	C17H12O7	CAS_RN: 1165-39-5	COc1cc2OC3OC=CC3c2c2oc(=O)c3C(=O)OCCc3c12	XWIYFDMXXLINPU-UHFFFAOYSA-N	13775	Positive;Negative
NS00002470	Hexaflumuron	C16H8Cl2F6N2O3	CAS_RN: 86479-06-3	FC(F)C(F)(F)Oc1c(Cl)cc(NC(=O)NC(=O)c2c(F)cccc2F)cc1Cl	RGNPBRKPHBKNKX-UHFFFAOYSA-N	82839	Negative
NS00002473	Doxorubicin	C27H29NO11	CAS_RN: 23214-92-8	COc1cccc2C(=O)c3c(O)c4C[C@](O)(C[C@H](O[C@H]5C[C@H](N)[C@H](O)[C@H](C)O5)c4c(O)c3C(=O)c12)C(=O)CO	AOJJSUZBOXZQNB-TZSSRYMLSA-N	29400	Positive;Negative
NS00002475	Phlorizin	C21H24O10	CAS_RN: 60-81-1	OC[C@H]1O[C@@H](Oc2cc(O)cc(O)c2C(=O)CCc2ccc(O)cc2)[C@H](O)[C@@H](O)[C@@H]1O	IOUVKUPGCMBWBT-QNDFHXLGSA-N	16498836	Positive;Negative
NS00002478	Thioethylene glycol bis(3,5-di-tert-butyl-4-hydroxyhydrocinnamate)	C38H58O6S	CAS_RN: 41484-35-9	CC(C)(C)c1cc(CCC(=O)OCCSCCOC(=O)CCc2cc(c(O)c(c2)C(C)(C)C)C(C)(C)C)cc(c1O)C(C)(C)C	VFBJXXJYHWLXRM-UHFFFAOYSA-N	58413	Positive
NS00002488	Loxoprofen	C15H18O3	CAS_RN: 68767-14-6	CC(C(O)=O)c1ccc(CC2CCCC2=O)cc1	YMBXTVYHTMGZDW-UHFFFAOYSA-N	3828	Positive;Negative
NS00002495	Ranolazine	C24H33N3O4	CAS_RN: 95635-55-5	COc1ccccc1OCC(O)CN1CCN(CC(=O)Nc2c(C)cccc2C)CC1	XKLMZUWKNUAPSZ-UHFFFAOYSA-N	51354	Positive
NS00002500	L-Valine	C5H11NO2	CAS_RN: 516-06-3	CC(C)C(N)C(O)=O	KZSNJWFQEVHDMF-UHFFFAOYSA-N	1148	Positive;Negative
NS00002509	Pimecrolimus	C43H68ClNO11	CAS_RN: 137071-32-0	CC[C@@H]1C=C(C)/C[C@H](C)C[C@H](OC)[C@H]2O[C@](O)([C@H](C)C[C@@H]2OC)C(=O)C(=O)N2CCCC[C@H]2C(=O)O[C@@H]([C@H](C)[C@@H](O)CC1=O)C(C)=C[C@@H]1CC[C@H](Cl)[C@@H](C1)OC	KASDHRXLYQOAKZ-OLHLVPFQSA-N	24534139	Positive
NS00002516	Loperamide	C29H33ClN2O2	CAS_RN: 53179-11-6	CN(C)C(=O)C(CCN1CCC(O)(CC1)c1ccc(Cl)cc1)(c1ccccc1)c1ccccc1	RDOIQAHITMMDAJ-UHFFFAOYSA-N	3818	Positive
NS00002520	JWH-081	C25H25NO2	CAS_RN: 210179-46-7	CCCCCn1cc(C(=O)c2ccc(OC)c3ccccc23)c2ccccc12	UBMPKJKGUQDHRM-UHFFFAOYSA-N	8722599	Positive
NS00002538	N-Vinyl-2-pyrrolidone	C6H9NO	CAS_RN: 88-12-0	C=CN1CCCC1=O	WHNWPMSKXPGLAX-UHFFFAOYSA-N	6651	Positive
NS00002539	(2S,3S,4S,5R,6R)-6-{[(4S,6aR,6bS,8R,8aR,9R,10R,14bR)-9-(acetyloxy)-8-hydroxy-4,8a-bis(hydroxymethyl)-4,6a,6b,11,11,14b-hexamethyl-10-{[(2Z)-2-methylbut-2-enoyl]oxy}-1,2,3,4,4a,5,6,6a,6b,7,8,8a,9,10,11,12,12a,14,14a,14b-icosahydropicen-3-yl]oxy}-4-hydroxy-3,5-bis({[(2S,3R,4S,5S,6R)-3,4,5-trihydroxy-6-(hydroxymethyl)oxan-2-yl]oxy})oxane-2-carboxylic acid	C55H86O24	-	CC=C(C)C(=O)O[C@H]1[C@H](OC(C)=O)[C@]2(CO)[C@H](O)C[C@]3(C)C(=CCC4[C@@]5(C)CCC(O[C@@H]6O[C@@H]([C@@H](O[C@@H]7O[C@H](CO)[C@@H](O)[C@H](O)[C@H]7O)[C@H](O)[C@H]6O[C@@H]6O[C@H](CO)[C@@H](O)[C@H](O)[C@H]6O)C(O)=O)[C@](C)(CO)C5CC[C@@]34C)C2CC1(C)C	AXNVHPCVMSNXNP-PRYDNQMVSA-N	5022817	Positive
NS00002544	isooctadecanoic acid	C18H36O2	CAS_RN: 30399-84-9	CC(C)CCCCCCCCCCCCCCC(O)=O	XDOFQFKRPWOURC-UHFFFAOYSA-N	20545	Negative
NS00002545	Tolfenamic acid	C14H12ClNO2	CAS_RN: 13710-19-5	Cc1c(Cl)cccc1Nc1ccccc1C(O)=O	YEZNLOUZAIOMLT-UHFFFAOYSA-N	530683	Positive
NS00002554	Phenmetrazine	C11H15NO	CAS_RN: 134-49-6	CC1NCCOC1c1ccccc1	OOBHFESNSZDWIU-UHFFFAOYSA-N	4598	Positive
NS00002556	Celecoxib	C17H14F3N3O2S	CAS_RN: 169590-42-5	Cc1ccc(cc1)-c1cc(nn1-c1ccc(cc1)S(N)(=O)=O)C(F)(F)F	RZEKVGVHFLEQIL-UHFFFAOYSA-N	2562	Positive;Negative
NS00002557	Decyldimethylamine	C12H27N	CAS_RN: 1120-24-7	CCCCCCCCCCN(C)C	YWWNNLPSZSEZNZ-UHFFFAOYSA-N	63876	Positive
NS00002563	TCEP	C9H15O6P	CAS_RN: 51805-45-9	OC(=O)CCP(CCC(O)=O)CCC(O)=O	PZBFGYYEXUXCOF-UHFFFAOYSA-N	106653	Positive;Negative
NS00002565	Mecarbam	C10H20NO5PS2	CAS_RN: 2595-54-2	CCOC(=O)N(C)C(=O)CSP(=S)(OCC)OCC	KLGMSAOQDHLCOS-UHFFFAOYSA-N	16491	Positive
NS00002571	Acitretin	C21H26O3	CAS_RN: 55079-83-9	COc1cc(C)c(C=CC(C)=CC=CC(C)=CC(O)=O)c(C)c1C	IHUNBGSDBOWDMA-AQFIFDHZSA-N	4447573	Positive
NS00002582	1,2,5,6,9,10-Hexabromocyclododecane	C12H18Br6	CAS_RN: 3194-55-6	BrC1CCC(Br)C(Br)CCC(Br)C(Br)CCC1Br	DEIGXXQKDWULML-UHFFFAOYSA-N	17499	Negative
NS00002612	Phenylalanine	C9H11NO2	CAS_RN: 150-30-1	NC(Cc1ccccc1)C(O)=O	COLNVLDHVKWLRT-UHFFFAOYSA-N	969	Positive;Negative
NS00002614	Toltrazuril	C18H14F3N3O4S	CAS_RN: 69004-03-1	Cc1cc(ccc1Oc1ccc(SC(F)(F)F)cc1)-n1c(=O)[nH]c(=O)n(C)c1=O	OCINXEZVIIVXFU-UHFFFAOYSA-N	61859	Positive
NS00002617	Arecoline	C8H13NO2	CAS_RN: 63-75-2	COC(=O)C1=CCCN(C)C1	HJJPJSXJAXAIPN-UHFFFAOYSA-N	13872064	Positive
NS00002625	Felodipine	C18H19Cl2NO4	CAS_RN: 72509-76-3	CCOC(=O)C1=C(C)NC(C)=C(C1c1cccc(Cl)c1Cl)C(=O)OC	RZTAMFZIAATZDJ-UHFFFAOYSA-N	3216	Positive
NS00002627	2-(4-Bromo-2,5-dimethoxyphenyl)ethylamine	C10H14BrNO2	CAS_RN: 66142-81-2	COc1cc(CCN)c(OC)cc1Br	YMHOBZXQZVXHBM-UHFFFAOYSA-N	88978	Positive
NS00002634	1,2,3-propanetriyl triisooctadecanoate	C57H110O6	CAS_RN: 26942-95-0	CC(C)CCCCCCCCCCCCCCC(=O)OCC(COC(=O)CCCCCCCCCCCCCCC(C)C)OC(=O)CCCCCCCCCCCCCCC(C)C	JNAYPSWVMNJOPQ-UHFFFAOYSA-N	147511	Positive
NS00002639	1-(4-tert-Butylphenyl)-3-(4-methoxyphenyl)propane-1,3-dione	C20H22O3	CAS_RN: 70356-09-1	COc1ccc(cc1)C(=O)CC(=O)c1ccc(cc1)C(C)(C)C	XNEFYCZVKIDDMS-UHFFFAOYSA-N	46261	Positive
NS00002643	Piperazine, 1-(2,3-dichlorophenyl)-	C10H12Cl2N2	CAS_RN: 41202-77-1	Clc1cccc(N2CC[NH2+]CC2)c1Cl	UDQMXYJSNNCRAS-UHFFFAOYSA-O	5322966	Positive
NS00002648	Pefloxacin	C17H20FN3O3	CAS_RN: 70458-92-3	CCn1cc(C(O)=O)c(=O)c2cc(F)c(cc12)N1CCN(C)CC1	FHFYDNQZQSQIAI-UHFFFAOYSA-N	46291	Positive
NS00002652	Gibberellic acid	C19H22O6	CAS_RN: 77-06-5	CC12[C@H]3[C@H](C(O)=O)[C@@]45CC(=C)[C@@](O)(C4)CC[C@H]5[C@]3(OC1=O)C=C[C@@H]2O	IXORZMNAPKEEDV-QTWFBFKQSA-N	388642	Positive;Negative
NS00002655	Ulipristal acetate	C30H37NO4	CAS_RN: 126784-99-4	CN(C)c1ccc(cc1)[C@H]1C[C@@]2(C)[C@@H](CC[C@]2(OC(C)=O)C(C)=O)[C@@H]2CCC3=CC(=O)CCC3=C12	OOLLAFOLCSJHRE-ZHAKMVSLSA-N	115762	Positive
NS00002675	Flutamide	C11H11F3N2O3	CAS_RN: 13311-84-7	CC(C)C(=O)Nc1ccc(c(c1)C(F)(F)F)[N+]([O-])=O	MKXKFYHWDHIYRV-UHFFFAOYSA-N	3280	Negative
NS00002695	Fenpyroximate	C24H27N3O4	CAS_RN: 134098-61-6	Cc1nn(C)c(Oc2ccccc2)c1C=NOCc1ccc(cc1)C(=O)OC(C)(C)C	YYJNOYZRYGDPNH-MFKUBSTISA-N	7850857	Positive
NS00002697	1-Butanesulfonic acid	C4H10O3S	CAS_RN: 2386-47-2	CCCCS(O)(=O)=O	QDHFHIQKOVNCNC-UHFFFAOYSA-N	45294	Negative
NS00002708	1-Phenyl-3-methyl-5-pyrazolone	C10H10N2O	CAS_RN: 89-25-8	CC1=NN(C(=O)C1)c1ccccc1	QELUYTUMUWHWMC-UHFFFAOYSA-N	3881	Positive
NS00002711	Tapentadol	C14H23NO	CAS_RN: 175591-23-8	CC[C@H]([C@@H](C)CN(C)C)c1cccc(O)c1	KWTWDQCKEHXFFR-SMDDNHRTSA-N	8013742	Positive
NS00002712	4-Aminobutanoic acid	C4H9NO2	CAS_RN: 56-12-2	NCCCC(O)=O	BTCSSZJGUNDROE-UHFFFAOYSA-N	231083	Positive;Negative
NS00002717	Clobutinol	C14H22ClNO	CAS_RN: 14860-49-2	CC(CN(C)C)C(C)(O)Cc1ccc(Cl)cc1	KVHHQGIIZCJATJ-UHFFFAOYSA-N	25085	Positive
NS00002718	Colchicine	C22H25NO6	CAS_RN: 64-86-8	COc1cc2CC[C@H](NC(C)=O)c3cc(=O)c(OC)ccc3-c2c(OC)c1OC	IAKHMKGGTNLKSZ-INIZCTEOSA-N	5933	Positive
NS00002719	4-Hydroxy-2,5,6-trichloroisophthalonitrile	C8HCl3N2O	CAS_RN: 28343-61-5	Oc1c(Cl)c(Cl)c(C#N)c(Cl)c1C#N	MDQKYGOECVSPIW-UHFFFAOYSA-N	31530	Negative
NS00002724	Indoxacarb	C22H17ClF3N3O7	CAS_RN: 144171-61-9	COC(=O)N(C(=O)N1COC2(Cc3cc(Cl)ccc3C2=N1)C(=O)OC)c1ccc(OC(F)(F)F)cc1	VBCVPMMZEGZULK-UHFFFAOYSA-N	8112367	Positive
NS00002725	Naphthalene-1,6-disulfonic acid	C10H8O6S2	CAS_RN: 525-37-1	OS(=O)(=O)c1ccc2c(cccc2c1)S(O)(=O)=O	HEWDOWUUTBCVJP-UHFFFAOYSA-N	10226	Negative
NS00002729	Tris(2-ethylhexyl) phosphate	C24H51O4P	CAS_RN: 78-42-2	CCCCC(CC)COP(=O)(OCC(CC)CCCC)OCC(CC)CCCC	GTVWRXDRKAHEAD-UHFFFAOYSA-N	6289	Positive
NS00002730	L-threo-3-Phenylserine	C9H11NO3	CAS_RN: 69-96-5	NC(C(O)c1ccccc1)C(O)=O	VHVGNTVUSQUXPS-UHFFFAOYSA-N	84951	Positive;Negative
NS00002733	Bromperidol	C21H23BrFNO2	CAS_RN: 10457-90-6	OC1(CCN(CCCC(=O)c2ccc(F)cc2)CC1)c1ccc(Br)cc1	RKLNONIVDFXQRX-UHFFFAOYSA-N	2354	Positive
NS00002747	Methylperone	C16H22FNO	CAS_RN: 3575-80-2	CC1CCN(CCCC(=O)c2ccc(F)cc2)CC1	DKMFBWQBDIGMHM-UHFFFAOYSA-N	14646	Positive
NS00002749	Flumetsulam	C12H9F2N5O2S	CAS_RN: 98967-40-9	Cc1ccn2nc(nc2n1)S(=O)(=O)Nc1c(F)cccc1F	RXCPQSJAVKGONC-UHFFFAOYSA-N	82857	Positive
NS00002752	Aflatoxin B2	C17H14O6	CAS_RN: 7220-81-7	COc1cc2OC3OCCC3c2c2oc(=O)c3C(=O)CCc3c12	WWSYXEZEXMQWHT-UHFFFAOYSA-N	22111	Positive
NS00002753	2-Propanamine, N-ethyl-N-(1-methylethyl)-	C8H19N	CAS_RN: 7087-68-5	CCN(C(C)C)C(C)C	JGFZNNIVVJXRND-UHFFFAOYSA-N	73565	Positive
NS00002757	4-[(2,4-Dichloro-5-methoxyphenyl)amino]-6-methoxy-7-[3-(4-methyl-1-piperazinyl)propoxy]-3-quinolinecarbonitrile	C26H29Cl2N5O3	CAS_RN: 380843-75-4	COc1cc(Nc2c(cnc3cc(OCCCN4CCN(C)CC4)c(OC)cc23)C#N)c(Cl)cc1Cl	UBPYILGKFZZVDX-UHFFFAOYSA-N	4486102	Positive
NS00002759	thiamine	C12H17N4OS	CAS_RN: 59-43-8	Cc1c(CCO)sc[n+]1Cc1cnc(C)nc1N	JZRWCGZRTZMZEH-UHFFFAOYSA-N	1098	Positive;Negative
NS00002761	Benoxinate	C17H28N2O3	CAS_RN: 99-43-4	CCCCOc1cc(ccc1N)C(=O)OCCN(CC)CC	CMHHMUWAYWTMGS-UHFFFAOYSA-N	4472	Positive
NS00002766	Fonazine	C19H25N3O2S2	CAS_RN: 7456-24-8	CC(CN1c2ccccc2Sc2ccc(cc12)S(=O)(=O)N(C)C)N(C)C	VWNWVCJGUMZDIU-UHFFFAOYSA-N	2979	Positive
NS00002774	Betaine	C5H12NO2	CAS_RN: 107-43-7	C[N+](C)(C)CC([O-])=O	KWIUHFFTVRNATP-UHFFFAOYSA-N	242	Positive
NS00002775	Drospirenone	C24H30O3	CAS_RN: 67392-87-4	C[C@]12CC[C@H]3[C@@H]([C@H]4C[C@H]4C4=CC(=O)CC[C@]34C)[C@@H]1[C@@H]1C[C@@H]1[C@@]21CCC(=O)O1	METQSPRSQINEEU-HXCATZOESA-N	62105	Positive
NS00002786	Dodecyltrimethylammonium	C15H34N	CAS_RN: 1119-94-4	CCCCCCCCCCCC[N+](C)(C)C	VICYBMUVWHJEFT-UHFFFAOYSA-N	7861	Positive
NS00002796	Cefamandole	C18H18N6O5S2	CAS_RN: 34444-01-4	Cn1nnnc1SCC1=C(N2[C@H](SC1)[C@H](NC(=O)[C@H](O)c1ccccc1)C2=O)C(O)=O	OLVCFLKTBJRLHI-AXAPSJFSSA-N	401748	Positive;Negative
NS00002799	Chlorantraniliprole	C18H14BrCl2N5O2	CAS_RN: 500008-45-7	CNC(=O)c1cc(Cl)cc(C)c1NC(=O)c1cc(Br)nn1-c1ncccc1Cl	PSOVNZZNOMJUBI-UHFFFAOYSA-N	9446648	Positive;Negative
NS00002810	Antioxidant 1098	C40H64N2O4	CAS_RN: 23128-74-7	CC(C)(C)c1cc(CCC(=O)NCCCCCCNC(=O)CCc2cc(c(O)c(c2)C(C)(C)C)C(C)(C)C)cc(c1O)C(C)(C)C	OKOBUGCCXMIKDM-UHFFFAOYSA-N	81250	Positive
NS00002818	Domperidone	C22H24ClN5O2	CAS_RN: 57808-66-9	Clc1ccc2n(C3CCN(CCCn4c5ccccc5[nH]c4=O)CC3)c(=O)[nH]c2c1	FGXWKSZFVQUSTL-UHFFFAOYSA-N	3039	Positive;Negative
NS00002824	Nadifloxacin	C19H21FN2O4	CAS_RN: 124858-35-1	CC1CCc2c(N3CCC(O)CC3)c(F)cc3c2n1cc(C(O)=O)c3=O	JYJTVFIEFKZWCJ-UHFFFAOYSA-N	4257	Positive
NS00002826	Glucosamine	C6H13NO5	CAS_RN: 3416-24-8	NC(C=O)C(O)C(O)C(O)CO	FZHXIRIBWMQPQF-UHFFFAOYSA-N	281772	Positive
NS00002831	1,3,5-Triazine-2,4,6(1H,3H,5H)-trione, 1,3,5-tris[[3,5-bis(1,1-dimethylethyl)-4-hydroxyphenyl]methyl]-	C48H69N3O6	CAS_RN: 27676-62-6	CC(C)(C)c1cc(Cn2c(=O)n(Cc3cc(c(O)c(c3)C(C)(C)C)C(C)(C)C)c(=O)n(Cc3cc(c(O)c(c3)C(C)(C)C)C(C)(C)C)c2=O)cc(c1O)C(C)(C)C	VNQNXQYZMPJLQX-UHFFFAOYSA-N	84061	Positive
NS00002848	L-5-Hydroxytryptophan	C11H12N2O3	CAS_RN: 4350-09-8	N[C@@H](Cc1c[nH]c2ccc(O)cc12)C(O)=O	LDCYZAJDBXYCGN-VIFPVBQESA-N	388413	Positive;Negative
NS00002849	reaction mass of isomers of: C7-9-alkyl 3-(3,5-di-tert-butyl-4-hydroxyphenyl)propionate	C25H42O3	CAS_RN: 125643-61-0	CCCCCCCCOC(=O)CCc1cc(c(O)c(c1)C(C)(C)C)C(C)(C)C	CFXCGWWYIDZIMU-UHFFFAOYSA-N	8084110	Positive
NS00002851	(methoxymethyl)triphenylphosphonium	C20H20OP	CAS_RN: 4009-98-7	COC[P+](c1ccccc1)(c1ccccc1)c1ccccc1	SDMCZCALYDCRBH-UHFFFAOYSA-N	2005990	Positive
NS00002852	Genistein	C21H20O10	CAS_RN: 529-59-9	OCC1OC(Oc2cc(O)c3c(c2)occ(-c2ccc(O)cc2)c3=O)C(O)C(O)C1O	ZCOLJUOHXJRHDI-UHFFFAOYSA-N	4447683	Positive;Negative
NS00002865	Hydrastine	C21H21NO6	CAS_RN: 118-08-1	COc1ccc2C(OC(=O)c2c1OC)C1N(C)CCc2cc3OCOc3cc12	JZUTXVTYJDCMDU-UHFFFAOYSA-N	1269	Positive
NS00002875	4,4'-Biphenyldiol	C12H10O2	CAS_RN: 92-88-6	Oc1ccc(cc1)-c1ccc(O)cc1	VCCBEIPGXKNHFW-UHFFFAOYSA-N	6845	Negative
NS00002884	Ethanesulfonic acid, 2-[[(3.alpha.,5.beta.,7.alpha.,12.alpha.)-3,7,12-trihydroxy-24-oxocholan-24-yl]amino]-	C26H45NO7S	CAS_RN: 81-24-3	C[C@H](CCC(=O)NCCS(O)(=O)=O)[C@H]1CC[C@H]2[C@@H]3[C@H](O)C[C@@H]4C[C@H](O)CC[C@]4(C)[C@H]3C[C@H](O)[C@]12C	WBWWGRHZICKQGZ-HZAMXZRMSA-N	6423	Positive
NS00002886	Butanoic acid, 4-hydroxy-	C4H8O3	CAS_RN: 30470-15-6	OCCCC(O)=O	SJZRECIVHVDYJC-UHFFFAOYSA-N	9984	Positive;Negative
NS00002893	7-Aminonitrazepam	C15H13N3O	CAS_RN: 4928-02-3	Nc1ccc2NC(=O)CN=C(c3ccccc3)c2c1	OYOUQHVDCKOOAL-UHFFFAOYSA-N	70996	Positive
NS00002898	Ebastine	C32H39NO2	CAS_RN: 90729-43-4	CC(C)(C)c1ccc(cc1)C(=O)CCCN1CCC(CC1)OC(c1ccccc1)c1ccccc1	MJJALKDDGIKVBE-UHFFFAOYSA-N	3079	Positive
NS00002900	Toremifene	C26H28ClNO	CAS_RN: 89778-26-7	CN(C)CCOc1ccc(cc1)C(=C(CCCl)c1ccccc1)c1ccccc1	XFCLJVABOIYOMF-QPLCGJKRSA-N	2275722	Positive
NS00002912	Imazapyr	C13H15N3O3	CAS_RN: 81334-34-1	CC(C)C1(C)N=C(NC1=O)c1ncccc1C(O)=O	CLQMBPJKHLGMQK-UHFFFAOYSA-N	49445	Positive;Negative
NS00002914	Naloxone	C19H21NO4	CAS_RN: 465-65-6	Oc1ccc2C[C@H]3N(CC=C)CC[C@@]45[C@@H](Oc1c24)C(=O)CC[C@@]35O	UZHSEJADLWPNLE-GRGSLBFTSA-N	4447644	Positive
NS00002917	Brolamfetamine	C11H16BrNO2	CAS_RN: 64638-07-9	COc1cc(CC(C)N)c(OC)cc1Br	FXMWUTGUCAKGQL-UHFFFAOYSA-N	55902	Positive
NS00002925	Psilocin	C12H16N2O	CAS_RN: 520-53-6	CN(C)CCc1c[nH]c2cccc(O)c12	SPCIYGNTAMCTRO-UHFFFAOYSA-N	4807	Positive
NS00002929	Dimethyl terephthalate	C10H10O4	CAS_RN: 120-61-6	COC(=O)c1ccc(cc1)C(=O)OC	WOZVHXUHUFLZGK-UHFFFAOYSA-N	13863300	Positive
NS00002932	Ruxolitinib	C17H18N6	CAS_RN: 941678-49-5	N#CCC(C1CCCC1)n1cc(cn1)-c1ncnc2[nH]ccc12	HFNKQEVNSGCOJV-UHFFFAOYSA-N	24808460	Positive
NS00002951	Ethoxysulfuron	C15H18N4O7S	CAS_RN: 126801-58-9	CCOc1ccccc1OS(=O)(=O)NC(=O)Nc1nc(OC)cc(OC)n1	UWVKRNOCDUPIDM-UHFFFAOYSA-N	2858750	Positive
NS00002954	Doxycycline	C22H24N2O8	CAS_RN: 564-25-0	CC1C2C(O)C3C(N(C)C)C(O)=C(C(N)=O)C(=O)C3(O)C(O)=C2C(=O)c2c(O)cccc12	JBIWCJUYHHGXTC-UHFFFAOYSA-N	10444405	Positive;Negative
NS00002961	Pyrethrin II	C22H28O5	CAS_RN: 121-29-9	COC(=O)C(C)=CC1C(C(=O)OC2CC(=O)C(CC=CC=C)=C2C)C1(C)C	VJFUPGQZSXIULQ-UHFFFAOYSA-N	4444882	Positive
NS00002967	Nifedipine	C17H18N2O6	CAS_RN: 21829-25-4	COC(=O)C1=C(C)NC(C)=C(C1c1ccccc1[N+]([O-])=O)C(=O)OC	HYIMSNHJOBLJNT-UHFFFAOYSA-N	4330	Positive
NS00002972	2,2',4,4'-Tetrahydroxybenzophenone	C13H10O5	CAS_RN: 131-55-5	Oc1ccc(C(=O)c2ccc(O)cc2O)c(O)c1	WXNRYSGJLQFHBR-UHFFFAOYSA-N	8253	Positive;Negative
NS00002977	Allidochlor	C8H12ClNO	CAS_RN: 93-71-0	ClCC(=O)N(CC=C)CC=C	MDBGGTQNNUOQRC-UHFFFAOYSA-N	6890	Positive
NS00002978	Amphotericin B	C47H73NO17	CAS_RN: 1397-89-3	C[C@H]1O[C@@H](O[C@@H]2C[C@@H]3O[C@@](O)(C[C@H](O)[C@H]3C(O)=O)C[C@@H](O)C[C@@H](O)[C@H](O)CC[C@@H](O)C[C@@H](O)CC(=O)O[C@@H](C)[C@H](C)[C@H](O)[C@@H](C)C=CC=CC=CC=CC=CC=CC=C2)[C@@H](O)[C@@H](N)[C@@H]1O	APKFDSVGJQXUKY-KKGHZKTASA-N	4444451	Positive
NS00002986	Phenothiazine	C12H9NS	CAS_RN: 92-84-2	N1c2ccccc2Sc2ccccc12	WJFKNYWRSNBZNX-UHFFFAOYSA-N	21106365	Positive;Negative
NS00002989	Norclomipramine	C18H21ClN2	CAS_RN: 303-48-0	CNCCCN1c2ccccc2CCc2ccc(Cl)cc12	VPIXQGUBUKFLRF-UHFFFAOYSA-N	540947	Positive
NS00003006	Sulfamethoxypyridazine	C11H12N4O3S	CAS_RN: 80-35-3	COc1ccc(NS(=O)(=O)c2ccc(N)cc2)nn1	VLYWMPOKSSWJAL-UHFFFAOYSA-N	5139	Positive;Negative
NS00003010	4-MethylThioAmphetamineÃ‚Â (4-MTA)	C10H15NS	CAS_RN: 14116-06-4	CSc1ccc(CC(C)N)cc1	OLEWMKVPSUCNLG-UHFFFAOYSA-N	133883	Positive
NS00003012	Lapatinib	C29H26ClFN4O4S	CAS_RN: 231277-92-2	CS(=O)(=O)CCNCc1ccc(o1)-c1ccc2ncnc(Nc3ccc(OCc4cccc(F)c4)c(Cl)c3)c2c1	BCFGMOOMADDAQU-UHFFFAOYSA-N	181006	Positive
NS00003021	Dehydroacetic acid	C8H8O4	CAS_RN: 520-45-6	CC(=O)C1C(=O)OC(C)=CC1=O	PGRHXDWITVMQBC-UHFFFAOYSA-N	13887609	Negative
NS00003026	Benfuracarb	C12H13NO4	CAS_RN: 16709-30-1	CNC(=O)Oc1cccc2C(=O)C(C)(C)Oc12	WXNZYYXXILQTKX-UHFFFAOYSA-N	26043	Positive
NS00003033	Malvidin	C17H15O7	CAS_RN: 643-84-5	COc1cc(cc(OC)c1O)-c1[o+]c2cc(O)cc(O)c2cc1O	KZMACGJDUUWFCH-UHFFFAOYSA-O	140095	Positive
NS00003036	Geranyl acetate	C12H20O2	CAS_RN: 105-87-3	CC(C)=CCCC(C)=CCOC(C)=O	HIGQPQRQIQDZMP-DHZHZOJOSA-N	1266019	Positive
NS00003047	Flamprop-isopropyl	C19H19ClFNO3	CAS_RN: 52756-22-6	CC(C)OC(=O)C(C)N(C(=O)c1ccccc1)c1ccc(F)c(Cl)c1	IKVXBIIHQGXQRQ-UHFFFAOYSA-N	37022	Positive
NS00003051	Benz[de]anthracen-7-one	C17H10O	CAS_RN: 82-05-3	O=C1c2ccccc2-c2cccc3cccc1c23	HUKPVYBUJRAUAG-UHFFFAOYSA-N	6442	Positive
NS00003052	Nicotinyl alcohol	C6H7NO	CAS_RN: 100-55-0	OCc1cccnc1	MVQVNTPHUGQQHK-UHFFFAOYSA-N	7229	Positive
NS00003058	Flurbiprofen	C15H13FO2	CAS_RN: 5104-49-4	CC(C(O)=O)c1ccc(c(F)c1)-c1ccccc1	SYTBZMRGLBWNTM-UHFFFAOYSA-N	3277	Positive;Negative
NS00003061	Galanthamine	C17H21NO3	CAS_RN: 357-70-0	COc1ccc2CN(C)CC[C@@]34C=C[C@H](O)C[C@@H]3Oc1c24	ASUTZQLVASHGKV-JDFRZJQESA-N	9272	Positive
NS00003069	Naringenin	C15H12O5	CAS_RN: 480-41-1	Oc1ccc(cc1)C1CC(=O)c2c(O)cc(O)cc2O1	FTVWIRXFELQLPI-UHFFFAOYSA-N	907	Positive;Negative
NS00003073	2,5-Dimethoxy-4-ChloroamfetamineÃ‚Â (DOC)	C11H16ClNO2	CAS_RN: 123431-31-2	COc1cc(CC(C)N)c(OC)cc1Cl	ACRITBNCBMTINK-UHFFFAOYSA-N	472008	Positive
NS00003088	Octyl decyl dimethyl ammonium chloride	C20H44N	CAS_RN: 32426-11-2	CCCCCCCCCC[N+](C)(C)CCCCCCCC	JVCWUSHFUPUBHQ-UHFFFAOYSA-N	55768	Positive
NS00003095	Vinblastine	C46H58N4O9	CAS_RN: 865-21-4	CC[C@]1(O)C[C@H]2CN(C1)CCc1c([nH]c3ccccc13)[C@@](C2)(C(=O)OC)c1cc2c(cc1OC)N(C)[C@@H]1[C@]22CCN3CC=C[C@](CC)([C@@H]23)[C@@H](OC(C)=O)[C@]1(O)C(=O)OC	JXLYSJRDGCGARV-XQKSVPLYSA-N	211446	Positive
NS00003107	Chlorhexidine	C22H30Cl2N10	CAS_RN: 55-56-1	NC(Nc1ccc(Cl)cc1)=NC(N)=N/CCCCCCN=C(N)/N=C(N)Nc1ccc(Cl)cc1	GHXZTYHSJHQHIJ-UHFFFAOYSA-N	2612	Positive
NS00003109	Lysine	C6H14N2O2	CAS_RN: 56-87-1	NCCCCC(N)C(O)=O	KDXKERNSBIXSRK-UHFFFAOYSA-N	843	Positive;Negative
NS00003114	Diphenylphosphine oxide	C12H11OP	CAS_RN: 4559-70-0	O=P(c1ccccc1)c1ccccc1	ASUOLLHGALPRFK-UHFFFAOYSA-N	222625	Positive
NS00003116	Sulfacarbamide	C7H9N3O3S	CAS_RN: 547-44-4	NC(=O)NS(=O)(=O)c1ccc(N)cc1	WVAKABMNNSMCDK-UHFFFAOYSA-N	10567	Positive
NS00003125	4-Aminobenzoic acid	C7H7NO2	CAS_RN: 150-13-0	Nc1ccc(cc1)C(O)=O	ALYNCZNDIQEVRV-UHFFFAOYSA-N	953	Positive;Negative
NS00003131	Tobramycin	C18H37N5O9	CAS_RN: 32986-56-4	NC[C@H]1O[C@H](O[C@@H]2[C@@H](N)C[C@@H](N)[C@H](O[C@H]3O[C@H](CO)[C@@H](O)[C@H](N)[C@H]3O)[C@H]2O)[C@H](N)C[C@@H]1O	NLVFBUXFDBBNBW-PBSUHMDJSA-N	33377	Positive
NS00003134	Pantethine	C22H42N4O8S2	CAS_RN: 16816-67-4	CC(C)(CO)C(O)C(=O)NCCC(=O)NCCSSCCNC(=O)CCNC(=O)C(O)C(C)(C)CO	DJWYOLJPSHDSAL-UHFFFAOYSA-N	4515	Positive;Negative
NS00003145	Methyl parathion	C8H10NO5PS	CAS_RN: 298-00-0	COP(=S)(OC)Oc1ccc(cc1)N(=O)=O	RLBIQVVOMOPOHC-UHFFFAOYSA-N	3987	Positive
NS00003187	Azelastine	C22H24ClN3O	CAS_RN: 58581-89-8	CN1CCCC(CC1)n1nc(Cc2ccc(Cl)cc2)c2ccccc2c1=O	MBUVEWMHONZEQD-UHFFFAOYSA-N	2180	Positive
NS00003193	Topotecan	C23H23N3O5	CAS_RN: 123948-87-8	CC[C@@]1(O)C(=O)OCc2c1cc1-c3nc4ccc(O)c(CN(C)C)c4cc3Cn1c2=O	UCFGDBYHRUNTLO-QHCPKHFHSA-N	54705	Positive;Negative
NS00003249	Octadecanamide	C18H37NO	CAS_RN: 124-26-5	CCCCCCCCCCCCCCCCCC(N)=O	LYRFLYHAGKPMFH-UHFFFAOYSA-N	29032	Positive
NS00003251	beta-Pinene	C10H16	CAS_RN: 127-91-3	CC1(C)C2CC1C(=C)CC2	WTARULDDTDQWMU-UHFFFAOYSA-N	14198	Positive
NS00003255	Fenitrothion	C9H12NO5PS	CAS_RN: 122-14-5	COP(=S)(OC)Oc1ccc(c(C)c1)[N+]([O-])=O	ZNOLGFHPUIJIMJ-UHFFFAOYSA-N	28941	Positive
NS00003260	Ouabain	C29H44O12	CAS_RN: 630-60-4	C[C@@H]1O[C@@H](O[C@H]2C[C@@H](O)[C@]3(CO)[C@H]4[C@H](O)C[C@]5(C)[C@H](CC[C@]5(O)[C@@H]4CC[C@]3(O)C2)C2=CC(=O)OC2)[C@H](O)[C@H](O)[C@H]1O	LPMXVESGRSUGHW-HBYQJFLCSA-N	388599	Positive
NS00003264	Methisosildenafil	C23H32N6O4S	CAS_RN: 496835-35-9	CCCc1nn(C)c2c1nc([nH]c2=O)-c1cc(ccc1OCC)S(=O)(=O)N1C[C@H](C)N[C@H](C)C1	NFSWSZIPXJAYLR-GASCZTMLSA-N	8316620	Positive
NS00003270	1-(4-Methoxyphenyl)piperazine	C11H16N2O	CAS_RN: 38212-30-5	COc1ccc(cc1)N1CCNCC1	MRDGZSKYFPGAKP-UHFFFAOYSA-N	237180	Positive
NS00003276	Quercetin-3-glucoside	C21H20O12	CAS_RN: 482-35-9	OCC1OC(Oc2c(oc3cc(O)cc(O)c3c2=O)-c2ccc(O)c(O)c2)C(O)C(O)C1O	OVSQVDMCBVZWGM-UHFFFAOYSA-N	4527386	Positive;Negative
NS00003293	Oxibendazole	C12H15N3O3	CAS_RN: 20559-55-1	CCCOc1ccc2nc(NC(=O)OC)[nH]c2c1	RAOCRURYZCVHMG-UHFFFAOYSA-N	4461	Positive
NS00003296	Flufenoxuron	C21H11ClF6N2O3	CAS_RN: 101463-69-8	Fc1cc(Oc2ccc(cc2Cl)C(F)(F)F)ccc1NC(=O)NC(=O)c1c(F)cccc1F	RYLHNOVXKPXDIP-UHFFFAOYSA-N	82863	Positive;Negative
NS00003306	Calcium (6S)-folinate	C20H23N7O7	CAS_RN: 80433-71-2	Nc1nc(=O)c2N(C=O)[C@@H](CNc3ccc(cc3)C(=O)N[C@H](CCC(O)=O)C(O)=O)CNc2[nH]1	VVIAGPKUTFNRDU-QWHCGFSZSA-N	2298303	Positive;Negative
NS00003308	Daunorubicin	C27H29NO10	CAS_RN: 20830-81-3	COc1cccc2C(=O)c3c(O)c4CC(O)(CC(OC5CC(N)C(O)C(C)O5)c4c(O)c3C(=O)c12)C(C)=O	STQGQHZAVUOBTE-UHFFFAOYSA-N	2852	Positive
NS00003310	Gamithromycin	C40H76N2O12	CAS_RN: 145435-72-9	CCCN1C[C@H](C)[C@@H](O)[C@](C)(O)[C@@H](CC)OC(=O)[C@H](C)[C@@H](O[C@H]2C[C@@](C)(OC)[C@@H](O)[C@H](C)O2)C(C)[C@@H](O[C@@H]2O[C@H](C)C[C@@H]([C@H]2O)N(C)C)[C@](C)(O)C[C@H]1C	VWAMTBXLZPEDQO-FWEXOAGLSA-N	30791798	Positive
NS00003317	visnadine	C21H24O7	CAS_RN: 477-32-7	CC[C@@H](C)C(=O)O[C@@H]1[C@H](OC(C)=O)c2c(OC1(C)C)ccc1ccc(=O)oc21	GVBNSPFBYXGREE-CXWAGAITSA-N	390669	Positive
NS00003319	1,8-Octanediamine	C8H20N2	CAS_RN: 373-44-4	NCCCCCCCCN	PWGJDPKCLMLPJW-UHFFFAOYSA-N	22672	Positive
NS00003329	Rescinnamine	C35H42N2O9	CAS_RN: 24815-24-5	CO[C@H]1[C@@H](C[C@@H]2CN3CCc4c([nH]c5cc(OC)ccc45)[C@H]3C[C@@H]2[C@@H]1C(=O)OC)OC(=O)C=Cc1cc(OC)c(OC)c(OC)c1	SZLZWPPUNLXJEA-QEGASFHISA-N	4444446	Positive
NS00003331	4-Methoxybenzaldehyde	C8H8O2	CAS_RN: 123-11-5	COc1ccc(C=O)cc1	ZRSNZINYAWTAHE-UHFFFAOYSA-N	21105937	Positive
NS00003334	Debrisoquin	C10H13N3	CAS_RN: 1131-64-2	NC(=N)N1CCc2ccccc2C1	JWPGJSVJDAJRLW-UHFFFAOYSA-N	2860	Positive
NS00003337	2-((2,6-Dichlorophenyl)amino)benzaldehyde	C13H9Cl2NO	CAS_RN: 22121-58-0	Clc1cccc(Cl)c1Nc1ccccc1C=O	MILOIOYXRHLAAH-UHFFFAOYSA-N	15242982	Positive
NS00003340	natamycin	C33H47NO13	CAS_RN: 7681-93-8	CC1OC(OC2CC3OC(O)(CC(O)C3C(O)=O)CC(O)CC3OC3C=CC(=O)OC(C)CC=CC=CC=CC=C2)C(O)C(N)C1O	NCXMLFZGDNKEPB-UHFFFAOYSA-N	10618535	Positive;Negative
NS00003347	1-Chloro-2,4-dinitrobenzene	C6H3ClN2O4	CAS_RN: 97-00-7	Clc1ccc(cc1N(=O)=O)N(=O)=O	VYZAHLCBVHPDDF-UHFFFAOYSA-N	13868426	Negative
NS00003348	Vinorelbine	C45H54N4O8	CAS_RN: 71486-22-1	CCC1=CC2CN(C1)Cc1c([nH]c3ccccc13)[C@@](C2)(C(=O)OC)c1cc2c(cc1OC)N(C)[C@@H]1[C@]22CCN3CC=C[C@](CC)([C@@H]23)[C@@H](OC(C)=O)[C@]1(O)C(=O)OC	GBABOYUKABKIAF-BXZSYHTRSA-N	54777	Positive
NS00003351	RCS-4	C21H23NO2	CAS_RN: 1345966-78-0	CCCCCn1cc(C(=O)c2ccc(OC)cc2)c2ccccc12	OZCYJKDWRUIFFE-UHFFFAOYSA-N	24769418	Positive
NS00003362	Sulfasalazine	C18H14N4O5S	CAS_RN: 599-79-1	OC(=O)C1=CC(C=CC1=O)=N/Nc1ccc(cc1)S(=O)(=O)Nc1ccccn1	OQANPHBRHBJGNZ-BKUYFWCQSA-N	4514298	Positive;Negative
NS00003374	Cyclobenzaprine	C20H21N	CAS_RN: 303-53-7	CN(C)CCC=C1c2ccccc2C=Cc2ccccc12	JURKNVYFZMSNLP-UHFFFAOYSA-N	2792	Positive
NS00003379	N-Butylpyridinium chloride	C9H14N	CAS_RN: 1124-64-7	CCCC[n+]1ccccc1	REACWASHYHDPSQ-UHFFFAOYSA-N	168210	Positive
NS00003381	Ochratoxin A	C20H18ClNO6	CAS_RN: 303-47-9	C[C@@H]1Cc2c(Cl)cc(C(O)=N[C@@H](Cc3ccccc3)C(O)=O)c(O)c2C(=O)O1	RWQKHEORZBHNRI-BMIGLBTASA-N	390954	Positive;Negative
NS00003384	Phenylpyruvic acid	C9H8O3	CAS_RN: 156-06-9	OC(=O)C(=O)Cc1ccccc1	BTNMPGBKDVTSJY-UHFFFAOYSA-N	972	Negative
NS00003396	Tripelennamine	C16H21N3	CAS_RN: 91-81-6	CN(C)CCN(Cc1ccccc1)c1ccccn1	UFLGIAIHIAPJJC-UHFFFAOYSA-N	5385	Positive
NS00003408	cinnamaldehyde	C9H8O	CAS_RN: 104-55-2	O=CC=Cc1ccccc1	KJPRLNWUNMBNBZ-QPJJXVBHSA-N	553117	Positive
NS00003415	2-Naphthalenol	C10H8O	CAS_RN: 135-19-3	Oc1ccc2ccccc2c1	JWAZRIHNYRIHIV-UHFFFAOYSA-N	8341	Positive
NS00003425	MethiopropamineÃ‚Â (MPA)	C8H13NS	CAS_RN: 801156-47-8	CNC(C)Cc1cccs1	HPHUWHKFQXTZPS-UHFFFAOYSA-N	385727	Positive
NS00003428	metabolite BH 479-12 of Metazachlor	C14H13N3O5	-	Cc1cccc(C(O)=O)c1N(Cn1cccn1)C(=O)C(O)=O	DFJUHFNLKWOTIZ-UHFFFAOYSA-N	NA	Positive
NS00003458	Tetraethyl pyrophosphate	C8H20O7P2	CAS_RN: 107-49-3	CCOP(=O)(OCC)OP(=O)(OCC)OCC	IDCBOTIENDVCBQ-UHFFFAOYSA-N	7585	Positive
NS00003459	Phenyl dihydrogen phosphate	C6H7O4P	CAS_RN: 701-64-4	OP(O)(=O)Oc1ccccc1	CMPQUABWPXYYSH-UHFFFAOYSA-N	12267	Positive;Negative
NS00003460	Flunarizine	C26H26F2N2	CAS_RN: 52468-60-7	Fc1ccc(cc1)C(N1CCN(CC=Cc2ccccc2)CC1)c1ccc(F)cc1	SMANXXCATUTDDT-QPJJXVBHSA-N	819216	Positive
NS00003470	Cephapirin	C17H17N3O6S2	CAS_RN: 21593-23-7	CC(=O)OCC1=C(N2C(SC1)C(NC(=O)CSc1ccncc1)C2=O)C(O)=O	UQLLWWBDSUHNEB-UHFFFAOYSA-N	2517	Positive
NS00003471	Furazolidone	C8H7N3O5	CAS_RN: 67-45-8	[O-][N+](=O)c1ccc(C=NN2CCOC2=O)o1	PLHJDBGFXBMTGZ-WEVVVXLNSA-N	4481255	Positive
NS00003481	(-)-Eburnamonine	C19H22N2O	CAS_RN: 4880-88-0	CC[C@@]12CCCN3CCc4c([C@H]13)n(C(=O)C2)c1ccccc41	WYJAPUKIYAZSEM-MOPGFXCFSA-N	64339	Positive
NS00003482	2-ethyl-5-methyl-3,3-diphenylpyraline	C19H21N	CAS_RN: 30223-74-6	CCC1=NC(C)CC1(c1ccccc1)c1ccccc1	UPZKJIHNKKJIKX-UHFFFAOYSA-N	8055045	Positive
NS00003488	4-(Dimethylamino)azobenzene	C14H15N3	CAS_RN: 60-11-7	CN(C)c1ccc(cc1)N=Nc1ccccc1	JCYPECIVGRXBMO-UHFFFAOYSA-N	5829	Positive
NS00003489	Nialamide	C16H18N4O2	CAS_RN: 51-12-7	OC(CCNNC(=O)c1ccncc1)=NCc1ccccc1	NOIIUHRQUVNIDD-UHFFFAOYSA-N	4317	Positive;Negative
NS00003493	Bicine	C6H13NO4	CAS_RN: 150-25-4	OCCN(CCO)CC(O)=O	FSVCELGFZIQNCK-UHFFFAOYSA-N	8431	Positive
NS00003500	Nicotinic acid	C6H5NO2	CAS_RN: 59-67-6	OC(=O)c1cccnc1	PVNIIMVLHYAWGP-UHFFFAOYSA-N	913	Positive;Negative
NS00003507	Itraconazole	C35H38Cl2N8O4	CAS_RN: 84625-61-6	CCC(C)n1ncn(-c2ccc(cc2)N2CCN(CC2)c2ccc(OC[C@H]3CO[C@@](Cn4cncn4)(O3)c3ccc(Cl)cc3Cl)cc2)c1=O	VHVPQPYKVGDNFY-ZPGVKDDISA-N	49927	Positive
NS00003513	l-Tryptophan	C11H12N2O2	CAS_RN: 73-22-3	N[C@@H](Cc1c[nH]c2ccccc12)C(O)=O	QIVBCDIJIAJPQS-VIFPVBQESA-N	6066	Positive;Negative
NS00003531	3-Methylquercetin	C16H12O7	CAS_RN: 480-19-3	COc1cc(ccc1O)-c1oc2cc(O)cc(O)c2c(=O)c1O	IZQSVPBOUDKVDZ-UHFFFAOYSA-N	4444973	Positive;Negative
NS00003539	Disulfoton sulfone	C8H19O4PS3	CAS_RN: 2497-06-5	CCOP(=S)(OCC)SCCS(=O)(=O)CC	BKVJOVPVLOJPKJ-UHFFFAOYSA-N	16320	Positive
NS00003547	Ergocalciferol	C28H44O	CAS_RN: 50-14-6	CC(C)[C@@H](C)C=C[C@@H](C)[C@H]1CC[C@H]2C(CCC[C@]12C)=CC=C1/C[C@@H](O)CCC1=C	MECHNRXZTMCUDQ-VLOQVYPSSA-N	5020337	Positive
NS00003556	O-Demethylmetoprolol	C14H23NO3	CAS_RN: 62572-94-5	CC(C)NCC(O)COc1ccc(CCO)cc1	CUKXSBOAIJILRY-UHFFFAOYSA-N	142425	Positive
NS00003558	2,3-Butanedione	C4H6O2	CAS_RN: 431-03-8	CC(=O)C(C)=O	QSJXEFYPDANLFS-UHFFFAOYSA-N	630	Negative
NS00003564	Brucine	C23H26N2O4	CAS_RN: 357-57-3	COc1cc2N3C4[C@@H]5C(CC3=O)OCC=C3CN6CC[C@]4([C@@H]6C[C@H]53)c2cc1OC	RRKTZKIUPZVBMF-PLNGPGDESA-N	9270	Positive
NS00003570	4-Methylumbelliferyl glucuronide	C16H16O9	CAS_RN: 6160-80-1	Cc1cc(=O)oc2cc(OC3OC(C(O)C(O)C3O)C(O)=O)ccc12	ARQXEQLMMNGFDU-UHFFFAOYSA-N	2915865	Positive;Negative
NS00003587	Tris(2,4-di-tert-butylphenyl) phosphite	C42H63O3P	CAS_RN: 31570-04-4	CC(C)(C)c1ccc(OP(Oc2ccc(cc2C(C)(C)C)C(C)(C)C)Oc2ccc(cc2C(C)(C)C)C(C)(C)C)c(c1)C(C)(C)C	JKIJEFPNVSHHEI-UHFFFAOYSA-N	82711	Positive
NS00003590	Nabumetone	C15H16O2	CAS_RN: 42924-53-8	COc1ccc2cc(CCC(C)=O)ccc2c1	BLXXJMDCKKHMKV-UHFFFAOYSA-N	4256	Positive
NS00003596	Acetanilide	C8H9NO	CAS_RN: 103-84-4	CC(=O)Nc1ccccc1	FZERHIULMFGESH-UHFFFAOYSA-N	880	Positive
NS00003597	Methyl-iso-propylcyclohexenone, Carvone	C10H14O	CAS_RN: 6485-40-1	CC(=C)C1CC=C(C)C(=O)C1	ULDHMXUKGWMISQ-UHFFFAOYSA-N	21106424	Positive
NS00003615	Oxacyclohexadecen-2-one	C15H26O2	CAS_RN: 34902-57-3	O=C1OCCCCCCCCCCCCC=C1	KHLFMZDGADSQGR-ACCUITESSA-N	10316010	Positive
NS00003619	Bifonazole	C22H18N2	CAS_RN: 60628-96-8	c1cn(cn1)C(c1ccccc1)c1ccc(cc1)-c1ccccc1	OCAPBUJLXMYKEJ-UHFFFAOYSA-N	2287	Positive
NS00003623	Dicyclanil	C8H10N6	CAS_RN: 112636-83-6	Nc1nc(NC2CC2)nc(N)c1C#N	PKTIFYGCWCQRSX-UHFFFAOYSA-N	2338982	Positive
NS00003629	Eugenol	C10H12O2	CAS_RN: 97-53-0	COc1cc(CC=C)ccc1O	RRAFCDWBNXTKKO-UHFFFAOYSA-N	13876103	Positive
NS00003639	Propanoic acid, 3,3'-thiobis-, didodecyl ester	C30H58O4S	CAS_RN: 123-28-4	CCCCCCCCCCCCOC(=O)CCSCCC(=O)OCCCCCCCCCCCC	GHKOFFNLGXMVNJ-UHFFFAOYSA-N	28990	Positive
NS00003644	1.4dithioerythrit	C4H10O2S2	CAS_RN: 6892-68-8	OC(CS)C(O)CS	VHJLVAABSRFDPM-UHFFFAOYSA-N	17939	Negative
NS00003645	3,3-Tetramethyleneglutarimide	C9H13NO2	CAS_RN: 1075-89-4	O=C1CC2(CCCC2)CC(=O)N1	YRTHJMQKDCXPAY-UHFFFAOYSA-N	120592	Positive;Negative
NS00003646	Decanal	C10H20O	CAS_RN: 112-31-2	CCCCCCCCCC=O	KSMVZQYAVGTKIV-UHFFFAOYSA-N	7883	Positive
NS00003651	Novaluron	C17H9ClF8N2O4	CAS_RN: 116714-46-6	FC(OC(F)(F)F)C(F)(F)Oc1ccc(NC(=O)NC(=O)c2c(F)cccc2F)cc1Cl	NJPPVKZQTLUDBO-UHFFFAOYSA-N	84442	Positive;Negative
NS00003666	Lenalidomide	C13H13N3O3	CAS_RN: 191732-72-6	Nc1cccc2C(=O)N(Cc12)C1CCC(=O)NC1=O	GOTYRUGSSMKFNF-UHFFFAOYSA-N	187515	Positive
NS00003670	Paraoxon	C10H14NO6P	CAS_RN: 311-45-5	CCOP(=O)(OCC)Oc1ccc(cc1)[N+]([O-])=O	WYMSBXTXOHUIGT-UHFFFAOYSA-N	9026	Positive
NS00003673	Glutaric acid	C5H8O4	CAS_RN: 110-94-1	OC(=O)CCCC(O)=O	JFCQEDHGNNZCLN-UHFFFAOYSA-N	723	Positive;Negative
NS00003685	Procarbazine	C12H19N3O	CAS_RN: 671-16-9	CNNCc1ccc(cc1)C(=O)NC(C)C	CPTBDICYNRMXFX-UHFFFAOYSA-N	NA	Positive
NS00003688	Octadecanoic acid, branched and linear	C18H36O2	CAS_RN: 68201-37-6	CCCCC(CC)CCCCCC(C)CCCC(O)=O	DYGIZCLLGGJWQJ-UHFFFAOYSA-N	98203	Negative
NS00003689	dl-2,5-Dimethoxy-4-methylamphetamine	C12H19NO2	CAS_RN: 15588-95-1	COc1cc(CC(C)N)c(OC)cc1C	NTJQREUGJKIARY-UHFFFAOYSA-N	77462	Positive
NS00003697	Atabrine	C23H30ClN3O	CAS_RN: 83-89-6	CCN(CC)CCCC(C)Nc1c2ccc(Cl)cc2nc2ccc(OC)cc12	GPKJTRJOBQGKQK-UHFFFAOYSA-N	232	Positive;Negative
NS00003707	Azacyclonol	C18H21NO	CAS_RN: 115-46-8	OC(C1CCNCC1)(c1ccccc1)c1ccccc1	ZMISODWVFHHWNR-UHFFFAOYSA-N	14952	Positive
NS00003715	Ursodiol	C24H40O4	CAS_RN: 128-13-2	C[C@H](CCC(O)=O)[C@H]1CC[C@H]2[C@@H]3[C@@H](O)C[C@@H]4C[C@H](O)CC[C@]4(C)[C@H]3CC[C@]12C	RUDATBOHQWOJDD-UZVSRGJWSA-N	29131	Positive;Negative
NS00003733	Disopyramide	C21H29N3O	CAS_RN: 3737-09-5	CC(C)N(CCC(C(N)=O)(c1ccccc1)c1ccccn1)C(C)C	UVTNFZQICZKOEM-UHFFFAOYSA-N	3002	Positive
NS00003734	Cyclosporin A	C62H111N11O12	CAS_RN: 59865-13-3	CCC1NC(=O)C(C(O)C(C)CC=CC)N(C)C(=O)C(C(C)C)N(C)C(=O)C(CC(C)C)N(C)C(=O)C(CC(C)C)N(C)C(=O)C(C)NC(=O)C(C)NC(=O)C(CC(C)C)N(C)C(=O)C(NC(=O)C(CC(C)C)N(C)C(=O)CN(C)C1=O)C(C)C	PMATZTZNYRCHOR-IMVLJIQESA-N	4444325	Positive;Negative
NS00003738	Metalaxyl-M	C15H21NO4	CAS_RN: 70630-17-0	COCC(=O)N([C@H](C)C(=O)OC)c1c(C)cccc1C	ZQEIXNIJLIKNTD-GFCCVEGCSA-N	9325271	Positive
NS00003742	4-phenylbutenone	C10H10O	CAS_RN: 122-57-6	CC(=O)C=Cc1ccccc1	BWHOZHOGCMHOBV-BQYQJAHWSA-N	21106584	Positive
NS00003744	Cyproterone acetate	C24H29ClO4	CAS_RN: 427-51-0	CC(=O)O[C@@]1(CC[C@H]2[C@@H]3C=C(Cl)C4=CC(=O)[C@@H]5C[C@@H]5[C@]4(C)[C@H]3CC[C@]12C)C(C)=O	UWFYSQMTEOIJJG-FDTZYFLXSA-N	9496	Positive
NS00003756	2,3,6-Trichlorophenol	C6H3Cl3O	CAS_RN: 933-75-5	Oc1c(Cl)ccc(Cl)c1Cl	XGCHAIDDPMFRLJ-UHFFFAOYSA-N	13029	Negative
NS00003758	Ethylphenidate	C15H21NO2	CAS_RN: 57413-43-1	CCOC(=O)C(C1CCCCN1)c1ccccc1	AIVSIRYZIBXTMM-UHFFFAOYSA-N	2338571	Positive
NS00003762	Camphor	C10H16O	CAS_RN: 76-22-2	CC1(C)C2CCC1(C)C(=O)C2	DSSYKIVIOFKYAU-UHFFFAOYSA-N	2441	Positive
NS00003772	1,4-Dihydroxyanthracene-9,10-dione	C14H8O4	CAS_RN: 81-64-1	Oc1ccc(O)c2C(=O)c3ccccc3C(=O)c12	GUEIZVNYDFNHJU-UHFFFAOYSA-N	6433	Positive
NS00003795	Prednicarbate	C27H36O8	CAS_RN: 73771-04-7	CCOC(=O)OC1(CCC2C3CCC4=CC(=O)C=CC4(C)C3C(O)CC12C)C(=O)COC(=O)CC	FNPXMHRZILFCKX-UHFFFAOYSA-N	47402	Positive
NS00003806	Omeprazole	C17H19N3O3S	CAS_RN: 73590-58-6	COc1ccc2nc([nH]c2c1)S(=O)Cc1ncc(C)c(OC)c1C	SUBDBMMJDZJVOS-UHFFFAOYSA-N	4433	Positive;Negative
NS00003808	Heptanedioic acid	C7H12O4	CAS_RN: 111-16-0	OC(=O)CCCCCC(O)=O	WLJVNTCWHIRURA-UHFFFAOYSA-N	376	Negative
NS00003818	loteprednol	C24H31ClO7	CAS_RN: 82034-46-6	CCOC(=O)OC1(CCC2C3CCC4=CC(=O)C=CC4(C)C3C(O)CC12C)C(=O)OCCl	DMKSVUSAATWOCU-UHFFFAOYSA-N	11239344	Positive
NS00003820	Hexanoic acid	C6H12O2	CAS_RN: 142-62-1	CCCCCC(O)=O	FUZZWVXGSFPDMH-UHFFFAOYSA-N	8552	Positive
NS00003822	Leflunomide	C12H9F3N2O2	CAS_RN: 75706-12-6	Cc1oncc1C(=O)Nc1ccc(cc1)C(F)(F)F	VHOGYURTWQBHIL-UHFFFAOYSA-N	3762	Positive
NS00003829	mesna	C2H6O3S2	CAS_RN: 19767-45-4	OS(=O)(=O)CCS	ZNEWHQLOPFWXOF-UHFFFAOYSA-N	578	Negative
NS00003836	Medrysone	C22H32O3	CAS_RN: 2668-66-8	C[C@H]1C[C@H]2[C@@H]3CC[C@H](C(C)=O)[C@@]3(C)C[C@H](O)[C@@H]2[C@@]2(C)CCC(=O)C=C12	GZENKSODFLBBHQ-ILSZZQPISA-N	216968	Positive
NS00003844	3,4-Methylenedioxy-N-propylamphetamine	C13H19NO2	CAS_RN: 74698-36-5	CCCNC(C)Cc1ccc2OCOc2c1	LBXMQBTXOLBCCA-UHFFFAOYSA-N	486273	Positive
NS00003858	Cyproterone	C22H27ClO3	CAS_RN: 2098-66-0	CC(=O)[C@@]1(O)CCC2C3C=C(Cl)C4=CC(=O)[C@@H]5C[C@@H]5C4(C)C3CCC12C	DUSHUSLJJMDGTE-LXMMIWJPSA-N	4447594	Positive;Negative
NS00003860	6-Thioguanine	C5H5N5S	CAS_RN: 154-42-7	Nc1nc(=S)c2[nH]cnc2[nH]1	WYWHKKSPHMUBEB-UHFFFAOYSA-N	2005804	Positive;Negative
NS00003862	Orotic acid	C5H4N2O4	CAS_RN: 65-86-1	OC(=O)c1cc(=O)[nH]c(=O)[nH]1	PXQPEWDEAKTCGB-UHFFFAOYSA-N	942	Positive;Negative
NS00003872	meso-Hexestrol	C18H22O2	CAS_RN: 84-16-2	CCC(C(CC)c1ccc(O)cc1)c1ccc(O)cc1	PBBGSZCBWVPOOL-UHFFFAOYSA-N	3480	Negative
NS00003892	Methacrylamide	C4H7NO	CAS_RN: 79-39-0	CC(=C)C(N)=O	FQPSGWSUVKBHSU-UHFFFAOYSA-N	6346	Positive
NS00003894	Chelidonine	C20H19NO5	CAS_RN: 476-32-4	CN1Cc2c3OCOc3ccc2[C@H]2[C@@H](O)Cc3cc4OCOc4cc3[C@@H]12	GHKISGDRQRSCII-ZOCIIQOWSA-N	171216	Positive
NS00003904	Triadimenol	C14H18ClN3O2	CAS_RN: 55219-65-3	CC(C)(C)C(O)C(Oc1ccc(Cl)cc1)n1cncn1	BAZVSMNPJJMILC-UHFFFAOYSA-N	37749	Positive
NS00003905	Fenoprofen	C15H14O3	CAS_RN: 31879-05-7	CC(C(O)=O)c1cccc(Oc2ccccc2)c1	RDJGLLICXDHJDY-UHFFFAOYSA-N	3225	Positive
NS00003910	3-Phenyl-2-propen-1-ol	C9H10O	CAS_RN: 104-54-1	OCC=C/c1ccccc1	OOCCDEMITAIZTP-DAXSKMNVSA-N	4444146	Negative
NS00003918	Clocortolone pivalate	C27H36ClFO5	CAS_RN: 34097-16-0	C[C@@H]1CC2C3C[C@H](F)C4=CC(=O)C=CC4(C)[C@@]3(Cl)C(O)CC2(C)C1C(=O)COC(=O)C(C)(C)C	SXYZQZLHAIHKKY-OROMMWLNSA-N	4445634	Positive
NS00003925	Normorphine	C16H17NO3	CAS_RN: 466-97-7	O[C@H]1C=C[C@H]2C3Cc4ccc(O)c5O[C@@H]1[C@]2(CCN3)c45	ONBWJWYUHXVEJS-OOGSMHSKSA-N	2300892	Positive
NS00003928	Terephthalic acid	C8H6O4	CAS_RN: 100-21-0	OC(=O)c1ccc(cc1)C(O)=O	KKEYFWRCBNTPAC-UHFFFAOYSA-N	7208	Negative
NS00003936	Biperiden	C21H29NO	CAS_RN: 514-65-8	OC(CCN1CCCCC1)(C1CC2CC1C=C2)c1ccccc1	YSXKPIUOCJLQIE-UHFFFAOYSA-N	2289	Positive
NS00003940	Rofecoxib	C17H14O4S	CAS_RN: 162011-90-7	CS(=O)(=O)c1ccc(cc1)C1=C(C(=O)OC1)c1ccccc1	RZJQGNCSTQAWON-UHFFFAOYSA-N	4911	Positive;Negative
NS00003949	Orbencarb	C12H16ClNOS	CAS_RN: 34622-58-7	CCN(CC)C(=O)SCc1ccccc1Cl	LLLFASISUZUJEQ-UHFFFAOYSA-N	33829	Positive
NS00003954	Diethylenetriamine	C4H13N3	CAS_RN: 111-40-0	NCCNCCN	RPNUMPOLZDHAAY-UHFFFAOYSA-N	13835401	Positive
NS00003967	Paclitaxel	C47H51NO14	CAS_RN: 33069-62-4	CC(=O)O[C@@H]1C2=C(C)[C@H](C[C@@](O)([C@@H](OC(=O)c3ccccc3)C3[C@@]4(CO[C@@H]4C[C@H](O)[C@@]3(C)C1=O)OC(C)=O)C2(C)C)OC(=O)[C@H](O)[C@@H](NC(=O)c1ccccc1)c1ccccc1	RCINICONZNJXQF-VAZQATRQSA-N	21111681	Positive;Negative
NS00003970	Yohimbine	C21H26N2O3	CAS_RN: 146-48-5	COC(=O)[C@H]1[C@@H](O)CC[C@H]2CN3CCc4c([nH]c5ccccc45)[C@@H]3C[C@H]12	BLGXFZZNTVWLAY-SCYLSFHTSA-N	8622	Positive;Negative
NS00003980	Rimsulfuron	C14H17N5O7S2	CAS_RN: 122931-48-0	CCS(=O)(=O)c1cccnc1S(=O)(=O)NC(=O)Nc1nc(OC)cc(OC)n1	MEFOUWRMVYJCQC-UHFFFAOYSA-N	82876	Positive;Negative
NS00003981	Latanoprost	C26H40O5	CAS_RN: 130209-82-4	CC(C)OC(=O)CCCC=CC[C@H]1[C@@H](O)C[C@@H](O)[C@@H]1CC[C@@H](O)CCc1ccccc1	GGXICVAJURFBLW-RDSJPUOVSA-N	4445540	Positive
NS00003998	Iprobenfos	C13H21O3PS	CAS_RN: 26087-47-8	CC(C)OP(=O)(OC(C)C)SCc1ccccc1	FCOAHACKGGIURQ-UHFFFAOYSA-N	30753	Positive
NS00004001	Ethofumesate-2-keto	C11H12O5S	CAS_RN: 26244-33-7	CC1(C)C(=O)Oc2ccc(OS(C)(=O)=O)cc12	CXWYCAYNZXSHTF-UHFFFAOYSA-N	513569	Positive
NS00004009	gamma-Decanolactone	C10H18O2	CAS_RN: 706-14-9	CCCCCCC1CCC(=O)O1	IFYYFLINQYPWGJ-UHFFFAOYSA-N	12285	Positive
NS00004015	Physostigmine	C15H21N3O2	CAS_RN: 57-47-6	CNC(=O)Oc1ccc2N(C)[C@H]3N(C)CC[C@@]3(C)c2c1	PIJVFDBKTWXHHD-HIFRSBDPSA-N	5763	Positive
NS00004016	Propionylpromazine	C20H24N2OS	CAS_RN: 3568-24-9	CCC(=O)c1ccc2Sc3ccccc3N(CCCN(C)C)c2c1	ZQTVCQIJTREKSP-UHFFFAOYSA-N	22768	Positive
NS00004024	Amodiaquine	C20H22ClN3O	CAS_RN: 86-42-0	CCN(CC)Cc1cc(Nc2ccnc3cc(Cl)ccc23)ccc1O	OVCDSSHSILBFBN-UHFFFAOYSA-N	2080	Positive
NS00004031	Guanine	C5H5N5O	CAS_RN: 73-40-5	Nc1nc(=O)c2[nH]cnc2[nH]1	UYTPUPDQBNUYGX-UHFFFAOYSA-N	744	Positive;Negative
NS00004032	Crimidine	C7H10ClN3	CAS_RN: 535-89-7	CN(C)c1cc(C)nc(Cl)n1	HJIUPFPIEBPYIE-UHFFFAOYSA-N	10356	Positive
NS00004034	2-Naphthalenesulfonic acid, 5-amino-	C10H9NO3S	CAS_RN: 119-79-9	Nc1cccc2cc(ccc12)S(O)(=O)=O	UWPJYQYRSWYIGZ-UHFFFAOYSA-N	8101	Positive;Negative
NS00004042	Arbutin	C12H16O7	CAS_RN: 497-76-7	OCC1OC(Oc2ccc(O)cc2)C(O)C(O)C1O	BJRNKVDFDLYUGJ-UHFFFAOYSA-N	21241189	Negative
NS00004048	Thiethylperazine	C22H29N3S2	CAS_RN: 1420-55-9	CCSc1ccc2Sc3ccccc3N(CCCN3CCN(C)CC3)c2c1	XCTYLCDETUVOIP-UHFFFAOYSA-N	5245	Positive
NS00004056	Chlormadinone acetate	C23H29ClO4	CAS_RN: 302-22-7	CC(=O)O[C@@]1(CC[C@H]2[C@@H]3C=C(Cl)C4=CC(=O)CC[C@]4(C)[C@H]3CC[C@]12C)C(C)=O	QMBJSIBWORFWQT-DFXBJWIESA-N	8963	Positive
NS00004073	Difenacoum	C31H24O3	CAS_RN: 56073-07-5	Oc1oc2ccccc2c(=O)c1C1CC(Cc2ccccc12)c1ccc(cc1)-c1ccccc1	NZOWVZVFSVRNOR-UHFFFAOYSA-N	38081	Positive
NS00004081	7-Methyladenine	C6H7N5	CAS_RN: 935-69-3	Cn1cnc2ncnc(N)c12	HCGHYQLFMPXSDU-UHFFFAOYSA-N	64663	Positive;Negative
NS00004082	Amprenavir	C25H35N3O6S	CAS_RN: 161814-49-9	CC(C)CN(C[C@@H](O)[C@H](Cc1ccccc1)NC(=O)O[C@H]1CCOC1)S(=O)(=O)c1ccc(N)cc1	YMARZQAQMVYCKC-OEMFJLHTSA-N	58532	Positive
NS00004088	metabolite BH 479-9 of Metazachlor	C16H19N3O4S	-	Cc1cccc(C)c1N(Cn1cccn1)C(=O)CS(=O)CC(O)=O	DYCHUHSHQIYFAI-UHFFFAOYSA-N	NA	Positive
NS00004095	3ÃŽÂ±,7ÃŽÂ±-dihydroxy-12-oxo-5ÃŽÂ²-cholan-24-oic acid	C24H38O5	-	C[C@H](CCC(O)=O)[C@H]1CC[C@H]2[C@@H]3[C@H](O)C[C@@H]4C[C@H](O)CC[C@]4(C)[C@H]3CC(=O)[C@]12C	MIHNUBCEFJLAGN-DMMBONCOSA-N	85044	Negative
NS00004100	Thiothixene	C23H29N3O2S2	CAS_RN: 5591-45-7	CN(C)S(=O)(=O)c1ccc2Sc3ccccc3C(=C/CCN3CCN(C)CC3)c2c1	GFBKORZTTCHDGY-UFWORHAWSA-N	819429	Positive
NS00004102	Methyl dihydrojasmonate	C13H22O3	CAS_RN: 24851-98-7	CCCCCC1C(CC(=O)OC)CCC1=O	KVWWIYGFBYDJQC-UHFFFAOYSA-N	92919	Negative
NS00004104	N-Methylglycine	C3H7NO2	CAS_RN: 107-97-1	CNCC(O)=O	FSYKKLYZXJSNPZ-UHFFFAOYSA-N	1057	Positive
NS00004106	2,4,4'-Trihydroxybenzophenone	C13H10O4	CAS_RN: 1470-79-7	Oc1ccc(cc1)C(=O)c1ccc(O)cc1O	OKJFKPFBSPZTAH-UHFFFAOYSA-N	66486	Positive;Negative
NS00004111	Zimeldine	C16H17BrN2	CAS_RN: 56775-88-3	CN(C)CC=C(c1ccc(Br)cc1)c1cccnc1	OYPPVKRFBIWMSX-SXGWCWSVSA-N	4517305	Positive
NS00004120	Benzyl hexadecyl dimethyl ammonium	C25H46N	CAS_RN: 10328-34-4	CCCCCCCCCCCCCCCC[N+](C)(C)Cc1ccccc1	QDYLMAYUEZBUFO-UHFFFAOYSA-N	28944	Positive
NS00004122	Aconitine	C34H47NO11	CAS_RN: 302-27-2	CCN1C[C@@]2(COC)[C@H]3[C@@H](OC)[C@H]4C1[C@@]3([C@@H]1C[C@@]3(O)[C@H](OC(=O)c5ccccc5)[C@@H]1[C@]4(OC(C)=O)[C@@H](O)[C@@H]3OC)[C@H](C[C@H]2O)OC	XFSBVAOIAHNAPC-XTHSEXKGSA-N	214292	Positive
NS00004123	Vardenafil	C23H32N6O4S	CAS_RN: 224785-90-4	CCCc1nc(C)c2n1[nH]c(nc2=O)-c1cc(ccc1OCC)S(=O)(=O)N1CCN(CC)CC1	SECKRCOLJRRGGV-UHFFFAOYSA-N	99300	Positive;Negative
NS00004127	Trinexapac	C11H12O5	CAS_RN: 104273-73-6	OC(=O)C1CC(=O)C(=C(O)C2CC2)C(=O)C1	DFFWZNDCNBOKDI-UHFFFAOYSA-N	10469309	Positive;Negative
NS00004130	Thiobencarb	C12H16ClNOS	CAS_RN: 28249-77-6	CCN(CC)C(=O)SCc1ccc(Cl)cc1	QHTQREMOGMZHJV-UHFFFAOYSA-N	31512	Positive
NS00004138	Febuxostat	C16H16N2O3S	CAS_RN: 144060-53-7	CC(C)COc1ccc(cc1C#N)-c1nc(C)c(s1)C(O)=O	BQSJTQLCZDPROO-UHFFFAOYSA-N	118173	Positive
NS00004141	Rimonabant	C22H21Cl3N4O	CAS_RN: 168273-06-1	Cc1c(nn(c1-c1ccc(Cl)cc1)-c1ccc(Cl)cc1Cl)C(=O)NN1CCCCC1	JZCPYUJPEARBJL-UHFFFAOYSA-N	94641	Positive
NS00004142	Raffinose	C18H32O16	CAS_RN: 512-69-6	OC[C@H]1O[C@@](CO)(O[C@H]2O[C@H](CO[C@H]3O[C@H](CO)[C@H](O)[C@H](O)[C@H]3O)[C@@H](O)[C@H](O)[C@H]2O)[C@@H](O)[C@@H]1O	MUPFEKGTMRGPLJ-ZQSKZDJDSA-N	388379	Positive;Negative
NS00004147	N-Oxydiethylenebenzothiazole-2-sulfenamide	C11H12N2OS2	CAS_RN: 102-77-2	C1CN(CCO1)Sc1nc2ccccc2s1	MHKLKWCYGIBEQF-UHFFFAOYSA-N	7337	Positive
NS00004149	Benfuracarb	C20H30N2O5S	CAS_RN: 82560-54-1	CCOC(=O)CCN(SN(C)C(=O)Oc1cccc2CC(C)(C)Oc12)C(C)C	FYZBOYWSHKHDMT-UHFFFAOYSA-N	49560	Positive
NS00004152	7-Methylguanine	C6H7N5O	CAS_RN: 578-76-7	Cn1cnc2[nH]c(N)nc(=O)c12	FZWGECJQACGGTI-UHFFFAOYSA-N	10883	Positive
NS00004156	Usnic acid	C18H16O7	CAS_RN: 125-46-2	CC(=O)C1C(=O)C=C2Oc3c(c(O)c(C)c(O)c3C(C)=O)C2(C)C1=O	CUCUKLJLRRAKFN-UHFFFAOYSA-N	5444	Negative
NS00004163	hydroquinine	C20H26N2O2	CAS_RN: 522-66-7	CCC1CN2CCC1CC2C(O)c1ccnc2ccc(OC)cc12	LJOQGZACKSYWCH-UHFFFAOYSA-N	3523	Positive
NS00004164	Aprindine	C22H30N2	CAS_RN: 37640-71-4	CCN(CC)CCCN(C1Cc2ccccc2C1)c1ccccc1	NZLBHDRPUJLHCE-UHFFFAOYSA-N	2132	Positive
NS00004165	5-Aminosalicylic acid	C7H7NO3	CAS_RN: 89-57-6	Nc1ccc(O)c(c1)C(O)=O	KBOPZPXVLCULAV-UHFFFAOYSA-N	3933	Positive;Negative
NS00004166	1,8-Diazabicyclo[5.4.0]undec-7-ene	C9H16N2	CAS_RN: 6674-22-2	C1CN=C2CCCCCN2C1	GQHTUMJGOHRCHB-UHFFFAOYSA-N	73246	Positive
NS00004176	Deflazacort	C25H31NO6	CAS_RN: 14484-47-0	CC(=O)OCC(=O)[C@@]12N=C(C)O[C@@H]1C[C@H]1[C@@H]3CCC4=CC(=O)C=C[C@]4(C)[C@H]3[C@@H](O)C[C@]21C	FBHSPRKOSMHSIF-GRMWVWQJSA-N	164861	Positive
NS00004182	Shikimic acid	C7H10O5	CAS_RN: 138-59-0	OC1CC(=CC(O)C1O)C(O)=O	JXOHGGNKMLTUBP-UHFFFAOYSA-N	1063	Positive;Negative
NS00004184	tolvaptan	C26H25ClN2O3	CAS_RN: 150683-30-0	Cc1ccccc1C(=O)Nc1ccc(C(=O)N2CCC[C@@H](O)c3cc(Cl)ccc23)c(C)c1	GYHCTFXIZSNGJT-XMMPIXPASA-N	391976	Positive
NS00004187	Pyridoxine	C8H11NO3	CAS_RN: 65-23-6	Cc1ncc(CO)c(CO)c1O	LXNHXLLTXMVWPM-UHFFFAOYSA-N	1025	Positive;Negative
NS00004198	Temozolomide	C6H6N6O2	CAS_RN: 85622-93-1	Cn1nnc2c(ncn2c1=O)C(N)=O	BPEGJWRSRHCHSN-UHFFFAOYSA-N	5201	Positive
NS00004230	1,2-Diacetylbenzene	C10H10O2	CAS_RN: 704-00-7	CC(=O)c1ccccc1C(C)=O	LVQFKRXRTXCQCZ-UHFFFAOYSA-N	32616	Positive
NS00004235	1H-1,2,4-Triazole	C2H3N3	CAS_RN: 288-88-0	c1nc[nH]n1	NSPMIYGKQJPBQR-UHFFFAOYSA-N	8900	Positive
NS00004238	Butyl 4-aminobenzoate	C11H15NO2	CAS_RN: 94-25-7	CCCCOC(=O)c1ccc(N)cc1	IUWVALYLNVXWKX-UHFFFAOYSA-N	2388	Positive
NS00004244	Meprobamate	C9H18N2O4	CAS_RN: 57-53-4	CCCC(C)(COC(N)=O)COC(N)=O	NPPQSCRMBWNHMW-UHFFFAOYSA-N	3924	Positive
NS00004245	Equol	C15H14O3	CAS_RN: 531-95-3	Oc1ccc(cc1)C1COc2cc(O)ccc2C1	ADFCQWZHKCXPAJ-UHFFFAOYSA-N	339332	Positive;Negative
NS00004259	Azilsartan	C25H20N4O5	CAS_RN: 147403-03-0	CCOc1nc2cccc(C(O)=O)c2n1Cc1ccc(cc1)-c1ccccc1-c1nc(=O)o[nH]1	KGSXMPPBFPAXLY-UHFFFAOYSA-N	8001032	Positive
NS00004262	Diethylene glycol dibutyl ether	C12H26O3	CAS_RN: 112-73-2	CCCCOCCOCCOCCCC	KZVBBTZJMSWGTK-UHFFFAOYSA-N	13881964	Positive
NS00004276	Fulvestrant	C32H47F5O3S	CAS_RN: 129453-61-8	C[C@]12CC[C@H]3[C@H]([C@@H]1CC[C@@H]2O)[C@H](CCCCCCCCCS(=O)CCCC(F)(F)C(F)(F)F)Cc1cc(O)ccc31	VWUXBMIQPBEWFH-WCCTWKNTSA-N	94553	Positive;Negative
NS00004284	Capsaicin	C18H27NO3	CAS_RN: 404-86-4	COc1cc(CNC(=O)CCCCC=CC(C)C)ccc1O	YKPUWZUDDOIDPM-SOFGYWHQSA-N	1265957	Positive;Negative
NS00004312	3-Hydroxy-2-(hydroxymethyl)-2-methylpropanoic acid	C5H10O4	CAS_RN: 4767-03-7	CC(CO)(CO)C(O)=O	PTBDIHRZYDMNKB-UHFFFAOYSA-N	70865	Negative
NS00004316	Neononanoic acid	C9H18O2	CAS_RN: 59354-78-8	CC(C)(C)CCCCC(O)=O	AAOISIQFPPAFQO-UHFFFAOYSA-N	4956147	Positive;Negative
NS00004326	2-Octanol	C8H18O	CAS_RN: 123-96-6	CCCCCCC(C)O	SJWFXCIHNDVPSH-UHFFFAOYSA-N	18920	Positive
NS00004327	1,4-Dimethylpiperazine	C6H14N2	CAS_RN: 106-58-1	CN1CCN(C)CC1	RXYPXQSKLGGKOL-UHFFFAOYSA-N	7530	Positive
NS00004328	Nateglinide	C19H27NO3	CAS_RN: 105816-04-4	CC(C)[C@H]1CCC[C@@H](C1)C(=O)N[C@H](Cc1ccccc1)C(O)=O	CZCVBLROPSHDRZ-YESZJQIVSA-N	391961	Positive;Negative
NS00004329	Metolazone	C16H16ClN3O3S	CAS_RN: 17560-51-9	CC1Nc2cc(Cl)c(cc2C(=O)N1c1ccccc1C)S(N)(=O)=O	AQCHWTWZEMGIFD-UHFFFAOYSA-N	4026	Positive
NS00004333	1-Naphthalenecarboxylic acid	C11H8O2	CAS_RN: 86-55-5	OC(=O)c1cccc2ccccc12	LNETULKMXZVUST-UHFFFAOYSA-N	6586	Positive;Negative
NS00004335	N-Acetyl-5-aminosalicylic acid	C9H9NO4	CAS_RN: 51-59-2	CC(=O)Nc1ccc(O)c(c1)C(O)=O	GEFDRROBUCULOD-UHFFFAOYSA-N	58958	Positive;Negative
NS00004348	Chloroxine	C9H5Cl2NO	CAS_RN: 773-76-2	Oc1c(Cl)cc(Cl)c2cccnc12	WDFKMLRRRCGAKS-UHFFFAOYSA-N	2621	Positive
NS00004354	p-Hydroxycinnamic acid	C9H8O3	CAS_RN: 7400-08-0	OC(=O)C=Cc1ccc(O)cc1	NGSWKAQJJWESNS-UHFFFAOYSA-N	553148	Positive;Negative
NS00004365	N-methyl-1-(1,3-benzodioxol-5-yl)-2-butanamine	C12H17NO2	CAS_RN: 135795-90-3	CCC(Cc1ccc2OCOc2c1)NC	USWVWJSAJAEEHQ-UHFFFAOYSA-N	111153	Positive
NS00004375	Rifampicin	C43H58N4O12	CAS_RN: 13292-46-1	COC1C=COC2(C)Oc3c(C2=O)c2C(=O)C(=CNN4CCN(C)CC4)C(NC(=O)C(C)=CC=CC(C)C(O)C(C)C(O)C(C)C(OC(C)=O)C1C)=C(O)c2c(O)c3C	FZYOVNIOYYPUPY-UHFFFAOYSA-N	29786124	Positive;Negative
NS00004395	2,4,6-Tribromophenol	C6H3Br3O	CAS_RN: 118-79-6	Oc1c(Br)cc(Br)cc1Br	BSWWXRFVMJHFBN-UHFFFAOYSA-N	1438	Negative
NS00004397	Dipropylene glycol dimethyl ether	C3H8O10P2	CAS_RN: 14438-19-8	OC(=O)[C@@H](COP(O)(O)=O)OP(O)(O)=O	XOHUEYCVLUUEJJ-UWTATZPHSA-N	161681	Negative
NS00004400	4-Pregnen-20b-ol-3-one, 20b-Hydroxyprogesterone	C21H32O2	CAS_RN: 145-15-3	CC(O)C1CCC2C3CCC4=CC(=O)CCC4(C)C3CCC12C	RWBRUCCWZPSBFC-UHFFFAOYSA-N	218808	Positive
NS00004408	Mirtazapine,N-desmethyl	C16H17N3	CAS_RN: 61337-68-6	C1CN2C(CN1)c1ccccc1Cc1cccnc21	FGLAMNFOHWVQOH-UHFFFAOYSA-N	8642761	Positive
NS00004410	Coumestrol	C15H8O5	CAS_RN: 479-13-0	Oc1ccc2c(c1)oc1c2c(=O)oc2cc(O)ccc12	ZZIALNLLNHEQPJ-UHFFFAOYSA-N	4445024	Positive;Negative
NS00004421	Hydroquinone	C6H6O2	CAS_RN: 123-31-9	Oc1ccc(O)cc1	QIGBRXMKCJKVMJ-UHFFFAOYSA-N	764	Positive;Negative
NS00004422	2-Hydroxyisobutyric acid	C4H8O3	CAS_RN: 594-61-6	CC(C)(O)C(O)=O	BWLBGMIXKSTLSX-UHFFFAOYSA-N	11181	Positive;Negative
NS00004430	1-(1,1,2,3,3,6-Hexamethyl-2,3-dihydro-1H-inden-5-yl)ethanone	C17H24O	CAS_RN: 15323-35-0	CC1C(C)(C)c2cc(C)c(cc2C1(C)C)C(C)=O	VDBHOHJWUDKDRW-UHFFFAOYSA-N	42929	Positive
NS00004437	4-Isopropylbenzaldehyde	C10H12O	CAS_RN: 122-03-2	CC(C)c1ccc(C=O)cc1	WTWBUQJHJGUZCY-UHFFFAOYSA-N	21106431	Positive
NS00004445	Pelargonidin (Cation)	C15H11O5	CAS_RN: 134-04-3	Oc1ccc(cc1)-c1[o+]c2cc(O)cc(O)c2cc1O	XVFMGWDSJLBXDZ-UHFFFAOYSA-O	389676	Positive
NS00004451	xylitol	C5H12O5	CAS_RN: 87-99-0	OCC(O)C(O)C(O)CO	HEBKCHPVOIAQTA-UHFFFAOYSA-N	804	Positive;Negative
NS00004455	Phenylpiperazine	C10H14N2	CAS_RN: 92-54-6	C1CN(CCN1)c1ccccc1	YZTJYBJCZXZGCT-UHFFFAOYSA-N	6829	Positive
NS00004456	Oxycodone,Ã‚Â Nor	C17H19NO4	CAS_RN: 57664-96-7	COc1ccc2C[C@H]3NCC[C@@]45[C@@H](Oc1c24)C(=O)CC[C@@]35O	RIKMCJUNPCRFMW-ISWURRPUSA-N	4590081	Positive
NS00004464	Guanylthiourea	C2H6N4S	CAS_RN: 2114-02-5	NC(N)=NC(N)=S	OKGXJRGLYVRVNE-UHFFFAOYSA-N	2006692	Positive;Negative
NS00004472	Methanesulfonic acid	CH4O3S	CAS_RN: 75-75-2	CS(O)(=O)=O	AFVFQIVMOAPDHO-UHFFFAOYSA-N	6155	Negative
NS00004492	2-carbamoyl-3,5,6-trichloro-4-cyanobenzenesulfonic acid	C8H3Cl3N2O4S	-	NC(=O)c1c(Cl)c(C#N)c(Cl)c(Cl)c1S(O)(=O)=O	JNMMKKYUIIQPDG-UHFFFAOYSA-N	NA	Negative
NS00004499	3,7,11-trimethyldodeca-1,6,10-trien-3-ol,mixed isomers	C15H26O	CAS_RN: 7212-44-4	CC(C)=CCCC(C)=CCCC(C)(O)C=C	FQTLCLSUCSAZDY-SDNWHVSQSA-N	4447568	Positive
NS00004500	Phthalic anhydride	C8H4O3	CAS_RN: 85-44-9	O=C1OC(=O)c2ccccc12	LGRFSURHDFAFJT-UHFFFAOYSA-N	6552	Positive
NS00004516	Tenoxicam	C13H11N3O4S2	CAS_RN: 59804-37-4	CN1C(=C(/O)Nc2ccccn2)C(=O)c2sccc2S1(=O)=O	WZWYJBNHTWCXIM-RAXLEYEMSA-N	4471584	Positive
NS00004518	Hymexazol	C4H5NO2	CAS_RN: 10004-44-1	Cc1cc(=O)[nH]o1	KGVPNLBXJKTABS-UHFFFAOYSA-N	23167	Positive
NS00004525	Delorazepam	C15H10Cl2N2O	CAS_RN: 2894-67-9	Clc1ccc2NC(=O)CN=C(c3ccccc3Cl)c2c1	CHIFCDOIPRCHCF-UHFFFAOYSA-N	16929	Negative
NS00004529	Carbutamide	C11H17N3O3S	CAS_RN: 339-43-5	CCCCNC(=O)NS(=O)(=O)c1ccc(N)cc1	VDTNNGKXZGSZIP-UHFFFAOYSA-N	9189	Positive
NS00004540	diisononyl adipate	C24H46O4	CAS_RN: 33703-08-1	CC(C)CCCCCCOC(=O)CCCCC(=O)OCCCCCCC(C)C	AYWLCKHHUFBVGJ-UHFFFAOYSA-N	4932515	Positive
NS00004541	Cianidanol	C15H14O6	CAS_RN: 154-23-4	O[C@H]1Cc2c(O)cc(O)cc2O[C@@H]1c1ccc(O)c(O)c1	PFTAWBLQPZVEMU-DZGCQCFKSA-N	8711	Positive;Negative
NS00004552	Miconazole	C18H14Cl4N2O	CAS_RN: 22916-47-8	Clc1ccc(COC(Cn2ccnc2)c2ccc(Cl)cc2Cl)c(Cl)c1	BYBLEWFAAKGYCD-UHFFFAOYSA-N	4044	Positive
NS00004553	Norfenefrine	C8H11NO2	CAS_RN: 536-21-0	NCC(O)c1cccc(O)c1	LRCXRAABFLIVAI-UHFFFAOYSA-N	4379	Positive
NS00004555	Spinosyn A	C41H65NO10	CAS_RN: 131929-60-7	CC[C@H]1CCC[C@H](O[C@H]2CC[C@@H]([C@@H](C)O2)N(C)C)[C@@H](C)C(=O)C2=C[C@H]3[C@@H]4C[C@@H](C[C@H]4C=C[C@H]3[C@@H]2CC(=O)O1)O[C@@H]1O[C@@H](C)[C@H](OC)[C@@H](OC)[C@H]1OC	SRJQTHAZUNRMPR-UYQKXTDMSA-N	391358	Positive
NS00004561	Ornidazole	C7H10ClN3O3	CAS_RN: 16773-42-5	Cc1ncc(n1CC(O)CCl)[N+]([O-])=O	IPWKIXLWTCNBKN-UHFFFAOYSA-N	26102	Positive;Negative
NS00004563	Tridemorph	C19H39NO	CAS_RN: 24602-86-6	CCCCCCCCCCCCCN1CC(C)OC(C)C1	YTOPFCCWCSOHFV-UHFFFAOYSA-N	30142	Positive
NS00004565	Ziprasidone	C21H21ClN4OS	CAS_RN: 146939-27-7	Clc1cc2NC(=O)Cc2cc1CCN1CCN(CC1)c1nsc2ccccc12	MVWVFYHBGMAFLY-UHFFFAOYSA-N	54841	Positive
NS00004576	Aziprotryne	C7H11N7S	CAS_RN: 4658-28-0	CSc1nc(NC(C)C)nc(N=[N+]=[N-])n1	AFIIBUOYKYSPKB-UHFFFAOYSA-N	2297441	Positive
NS00004589	Lactose	C12H22O11	CAS_RN: 63-42-3	OCC1OC(OC2C(O)C(O)C(O)OC2CO)C(O)C(O)C1O	GUBGYTABKSRVRQ-UHFFFAOYSA-N	21403080	Positive;Negative
NS00004602	2-Methylpropanal	C4H8O	CAS_RN: 78-84-2	CC(C)C=O	AMIMRNSIRUDHCM-UHFFFAOYSA-N	6313	Positive
NS00004619	meropenem	C17H25N3O5S	CAS_RN: 119478-56-7	C[C@H](O)C1C2[C@@H](C)C(S[C@@H]3CN[C@@H](C3)C(=O)N(C)C)=C(N2C1=O)C(O)=O	DMJNNHOOLUXYBV-FHLMHDLWSA-N	54712	Positive
NS00004621	Tizanidine	C9H8ClN5S	CAS_RN: 51322-75-9	Clc1ccc2nsnc2c1NC1=NCCN1	XFYDIVBRZNQMJC-UHFFFAOYSA-N	5287	Positive
NS00004628	Norneo Sildenafil	C22H29N5O4S	CAS_RN: 371959-09-0	CCCc1nn(C)c2c1nc([nH]c2=O)-c1cc(ccc1OCC)S(=O)(=O)N1CCCCC1	LOJSLWNUHMOFAD-UHFFFAOYSA-N	1461120	Positive
NS00004634	Xylazine	C12H16N2S	CAS_RN: 7361-61-7	Cc1cccc(C)c1NC1=NCCCS1	BPICBUSOMSTKRF-UHFFFAOYSA-N	5505	Positive
NS00004642	2-(2H-Benzotriazol-2-yl)-4,6-bis(1-methyl-1-phenylethyl)phenol	C30H29N3O	CAS_RN: 70321-86-7	CC(C)(c1ccccc1)c1cc(c(O)c(c1)C(C)(C)c1ccccc1)-n1nc2ccccc2n1	OLFNXLXEGXRUOI-UHFFFAOYSA-N	100754	Positive
NS00004644	2-Amino-5-[2-(tert-butylamino)-1-hydroxyethyl]benzonitrile	C13H19N3O	CAS_RN: 54239-39-3	CC(C)(C)NCC(O)c1ccc(N)c(c1)C#N	YKKQAXQGZIBJFS-UHFFFAOYSA-N	2293046	Positive
NS00004647	4-Hydroxytamoxifen	C26H29NO2	CAS_RN: 68392-35-8	CCC(=C(c1ccc(O)cc1)c1ccc(OCCN(C)C)cc1)c1ccccc1	TXUZVZSFRXZGTL-UHFFFAOYSA-N	4509087	Positive;Negative
NS00004648	Losartan carboxylic acid	C22H21ClN6O2	CAS_RN: 124750-92-1	CCCCc1nc(Cl)c(C(O)=O)n1Cc1ccc(cc1)-c1ccccc1-c1nn[nH]n1	ZEUXAIYYDDCIRX-UHFFFAOYSA-N	97264	Positive
NS00004669	Isradipine	C19H21N3O5	CAS_RN: 75695-93-1	COC(=O)C1=C(C)NC(C)=C(C1c1cccc2nonc12)C(=O)OC(C)C	HMJIYCCIJYRONP-UHFFFAOYSA-N	3652	Positive;Negative
NS00004673	Thioridazine	C21H26N2S2	CAS_RN: 50-52-2	CSc1ccc2Sc3ccccc3N(CCC3CCCCN3C)c2c1	KLBQZWRITKRQQV-UHFFFAOYSA-N	5253	Positive
NS00004675	1-(2-Aminoethyl)piperazine	C6H15N3	CAS_RN: 140-31-8	NCCN1CCNCC1	IMUDHTPIFIBORV-UHFFFAOYSA-N	8465	Positive
NS00004676	Dehydrocholic acid	C24H34O5	CAS_RN: 81-23-2	C[C@H](CCC(O)=O)[C@H]1CC[C@H]2[C@H]3[C@H](CC(=O)[C@]12C)[C@@]1(C)CCC(=O)C[C@H]1CC3=O	OHXPGWPVLFPUSM-KLRNGDHRSA-N	6422	Positive;Negative
NS00004682	Benzamidenafil	C19H23N3O6	CAS_RN: 1020251-53-9	COc1ccc(CN=C(O)c2cc(ccc2NC(C)CO)N(=O)=O)cc1OC	ZISFCTXLAXIEMV-UHFFFAOYSA-N	8286399	Positive
NS00004684	Histamine	C5H9N3	CAS_RN: 51-45-6	NCCc1cnc[nH]1	NTYJJOPFIAHURM-UHFFFAOYSA-N	753	Positive;Negative
NS00004690	Dicyclohexyl phthalate	C20H26O4	CAS_RN: 84-61-7	O=C(OC1CCCCC1)c1ccccc1C(=O)OC1CCCCC1	VOWAEIGWURALJQ-UHFFFAOYSA-N	6519	Positive
NS00004691	Lofepramine	C26H27ClN2O	CAS_RN: 23047-25-8	CN(CCCN1c2ccccc2CCc2ccccc12)CC(=O)c1ccc(Cl)cc1	SAPNXPWPAUFAJU-UHFFFAOYSA-N	3810	Positive
NS00004693	Miglitol	C8H17NO5	CAS_RN: 72432-03-2	OCCN1C[C@H](O)[C@@H](O)[C@H](O)[C@H]1CO	IBAQFPQHRJAVAV-ULAWRXDQSA-N	390074	Positive
NS00004695	azithromycin metabolite	C30H58N2O9	-	CCC1OC(=O)C(C)C(O)C(C)C(OC2OC(C)CC(C2O)N(C)C)C(C)(O)CC(C)CN(C)C(C)C(O)C1(C)O	PXDYILJJHOVNLO-UHFFFAOYSA-N	57462398	Positive
NS00004700	Ramipril	C23H32N2O5	CAS_RN: 87333-19-5	CCOC(=O)[C@H](CCc1ccccc1)N[C@@H](C)C(=O)N1[C@H]2CCC[C@H]2C[C@H]1C(O)=O	HDACQVRGBOVJII-JBDAPHQKSA-N	4514937	Positive;Negative
NS00004708	Netilmicin	C21H41N5O7	CAS_RN: 56391-56-1	CCN[C@@H]1C[C@H](N)[C@@H](O[C@H]2OC(CN)=CC[C@H]2N)[C@H](O)[C@H]1O[C@H]1OC[C@](C)(O)[C@H](NC)[C@H]1O	CIDUJQMULVCIBT-MQDUPKMGSA-N	20152952	Positive
NS00004718	AminoindaneÃ‚Â (2-AI)	C9H11N	CAS_RN: 2338-18-3	NC1Cc2ccccc2C1	LMHHFZAXSANGGM-UHFFFAOYSA-N	68787	Positive
NS00004734	Calcitriol	C27H44O3	CAS_RN: 32222-06-3	C[C@H](CCCC(C)(C)O)[C@H]1CC[C@H]2C(CCC[C@]12C)=CC=C1C[C@@H](O)C[C@H](O)C1=C	GMRQFYUYWCNGIN-NKMMMXOESA-N	4444108	Negative
NS00004749	2-(2-Ethoxyethoxy)ethanol	C6H14O3	CAS_RN: 111-90-0	CCOCCOCCO	XXJWXESWEXIICW-UHFFFAOYSA-N	13839107	Positive
NS00004763	Cyproheptadine	C21H21N	CAS_RN: 129-03-3	CN1CCC(CC1)=C1c2ccccc2C=Cc2ccccc12	JJCFRYNCJDLXIK-UHFFFAOYSA-N	2810	Positive
NS00004768	Sulfaquinoxaline	C14H12N4O2S	CAS_RN: 59-40-5	Nc1ccc(cc1)S(=O)(=O)Nc1cnc2ccccc2n1	NHZLNPMOSADWGC-UHFFFAOYSA-N	5147	Positive;Negative
NS00004770	Thiohomosildenafil	C23H32N6O3S2	CAS_RN: 479073-80-8	CCCc1nn(C)c2c1nc([nH]c2=S)-c1cc(ccc1OCC)S(=O)(=O)N1CCN(CC)CC1	BGPSRMUUQQTZFB-UHFFFAOYSA-N	8382953	Positive
NS00004772	Monalide	C13H18ClNO	CAS_RN: 7287-36-7	CCCC(C)(C)C(=O)Nc1ccc(Cl)cc1	KXGYBSNVFXBPNO-UHFFFAOYSA-N	22175	Positive
NS00004779	Tebupirimfos	C13H23N2O3PS	CAS_RN: 96182-53-5	CCOP(=S)(OC(C)C)Oc1cnc(nc1)C(C)(C)C	AWYOMXWDGWUJHS-UHFFFAOYSA-N	84419	Positive
NS00004788	Orlistat	C29H53NO5	CAS_RN: 96829-58-2	CCCCCCCCCCC[C@@H](C[C@@H]1OC(=O)[C@H]1CCCCCC)OC(=O)[C@H](CC(C)C)NC=O	AHLBNYSZXLDEJQ-FWEHEUNISA-N	2298564	Positive;Negative
NS00004795	Benzeneethanamine, 3,4-dimethoxy-	C10H15NO2	CAS_RN: 120-20-7	COc1ccc(CCN)cc1OC	ANOUKFYBOAKOIR-UHFFFAOYSA-N	8114	Positive
NS00004796	Ponasterone A	C27H44O6	CAS_RN: 13408-56-5	CC(C)CCC(O)C(C)(O)C1CCC2(O)C3=CC(=O)C4CC(O)C(O)CC4(C)C3CCC12C	PJYYBCXMCWDUAZ-UHFFFAOYSA-N	3680495	Positive
NS00004801	1,2-Cyclohexanedione	C6H8O2	CAS_RN: 765-87-7	O=C1CCCCC1=O	OILAIQUEIWYQPH-UHFFFAOYSA-N	12465	Positive
NS00004806	Esculetin	C9H6O4	CAS_RN: 305-01-1	Oc1cc2ccc(=O)oc2cc1O	ILEDWLMCKZNDJK-UHFFFAOYSA-N	4444764	Positive;Negative
NS00004808	JWH-203	C21H22ClNO	CAS_RN: 864445-54-5	CCCCCn1cc(C(=O)Cc2ccccc2Cl)c2ccccc12	YDINKDBAZJOSLV-UHFFFAOYSA-N	23256082	Positive
NS00004814	Tripropylamine	C9H21N	CAS_RN: 102-69-2	CCCN(CCC)CCC	YFTHZRPMJXBUME-UHFFFAOYSA-N	7334	Positive
NS00004841	Octinoxate	C18H26O3	CAS_RN: 5466-77-3	CCC(C)CCCCOC(=O)C=Cc1ccc(OC)cc1	QWCWKLVBVVZSKI-JLHYYAGUSA-N	4895586	Positive
NS00004847	4H-Dibenzo[de,g]quinoline-2,9-diol, 5,6,6a,7-tetrahydro-1,10-dimethoxy-6-methyl-, (6aS)-	C19H21NO4	CAS_RN: 476-70-0	COc1cc-2c(C[C@@H]3N(C)CCc4cc(O)c(OC)c-2c34)cc1O	LZJRNLRASBVRRX-ZDUSSCGKSA-N	9748	Positive;Negative
NS00004860	Glimepiride	C24H34N4O5S	CAS_RN: 93479-97-1	CCC1=C(C)CN(C(=O)NCCc2ccc(cc2)S(=O)(=O)NC(=O)NC2CCC(C)CC2)C1=O	WIGIZIANZCJQQY-UHFFFAOYSA-N	3357	Positive;Negative
NS00004868	Hexobarbital	C12H16N2O3	CAS_RN: 56-29-1	CN1C(=O)NC(=O)C(C)(C1=O)C1=CCCCC1	UYXAWHWODHRRMR-UHFFFAOYSA-N	3482	Positive
NS00004875	8-Methoxypsoralen	C12H8O4	CAS_RN: 298-81-7	COc1c2occc2cc2ccc(=O)oc12	QXKHYNVANLEOEG-UHFFFAOYSA-N	3971	Positive
NS00004876	Idarubicin	C26H27NO9	CAS_RN: 58957-92-9	CC1OC(CC(N)C1O)O[C@H]1C[C@@](O)(Cc2c(O)c3C(=O)c4ccccc4C(=O)c3c(O)c12)C(C)=O	XDXDZDZNSLXDNA-YMYDAGKFSA-N	38847	Positive;Negative
NS00004885	Lacidipine	C26H33NO6	CAS_RN: 103890-78-4	CCOC(=O)C1=C(C)NC(C)=C(C1c1ccccc1C=CC(=O)OC(C)(C)C)C(=O)OCC	GKQPCPXONLDCMU-CCEZHUSRSA-N	4470736	Positive;Negative
NS00004894	Tri-o-cresyl phosphate	C21H21O4P	CAS_RN: 78-30-8	Cc1ccccc1OP(=O)(Oc1ccccc1C)Oc1ccccc1C	YSMRWXYRXBRSND-UHFFFAOYSA-N	21106216	Positive
NS00004900	Fluoxymestrone	C20H29FO3	CAS_RN: 76-43-7	CC1(O)CCC2C3CCC4=CC(=O)CCC4(C)C3(F)C(O)CC12C	YLRFCQOZQXIBAB-UHFFFAOYSA-N	3270	Positive
NS00004910	5,6-Methylenedioxy-2-aminoindan	C10H11NO2	CAS_RN: 13274-81-2	NC1Cc2cc3OCOc3cc2C1	FQDRMHHCWZAXJM-UHFFFAOYSA-N	111694	Positive
NS00004912	2,4-Dichlorophenol	C6H4Cl2O	CAS_RN: 120-83-2	Oc1ccc(Cl)cc1Cl	HFZWRUODUSTPEG-UHFFFAOYSA-N	8140	Negative
NS00004914	3,5-Dichlorosalicyl-3,4-dichloroanilide	C13H7Cl4NO2	CAS_RN: 1154-59-2	Oc1c(Cl)cc(Cl)cc1C(=O)Nc1ccc(Cl)c(Cl)c1	SJQBHPJLLIJASD-UHFFFAOYSA-N	13743	Negative
NS00004917	Isooctadecanoic acid, monoester with glycerol	C21H42O4	CAS_RN: 66085-00-5	CC(C)CCCCCCCCCCCCCCC(=O)OCC(O)CO	ASKIVFGGGGIGKH-UHFFFAOYSA-N	2284461	Positive
NS00004928	Methyl acetoacetate	C5H8O3	CAS_RN: 105-45-3	COC(=O)CC(C)=O	WRQNANDWMGAFTP-UHFFFAOYSA-N	13874867	Positive;Negative
NS00004932	Thiophanate-methyl	C12H14N4O4S2	CAS_RN: 23564-05-8	COC(=O)NC(=S)Nc1ccccc1NC(=S)NC(=O)OC	QGHREAKMXXNCOA-UHFFFAOYSA-N	2297683	Positive;Negative
NS00004934	2'-Acetonaphthone	C12H10O	CAS_RN: 93-08-3	CC(=O)c1ccc2ccccc2c1	XSAYZAUNJMRRIR-UHFFFAOYSA-N	6855	Positive
NS00004942	Mevastatin	C23H34O5	CAS_RN: 73573-88-3	CCC(C)C(=O)OC1CCC=C2C=CC(C)C(CCC3CC(O)CC(=O)O3)C12	AJLFOPYRIVGYMJ-UHFFFAOYSA-N	2752	Positive
NS00004943	Irinotecan	C33H38N4O6	CAS_RN: 97682-44-5	CCc1c2Cn3c(cc4c(COC(=O)[C@]4(O)CC)c3=O)-c2nc2ccc(OC(=O)N3CCC(CC3)N3CCCCC3)cc12	UWKQSNNFCGGAFS-XIFFEERXSA-N	54825	Positive;Negative
NS00004945	Azathioprine	C9H7N7O2S	CAS_RN: 446-86-6	Cn1cnc(c1Sc1ncnc2nc[nH]c12)[N+]([O-])=O	LMEKQMALGUDUQG-UHFFFAOYSA-N	2178	Positive;Negative
NS00004946	colchicoside	C27H33NO11	CAS_RN: 477-29-2	COc1c(OC2OC(CO)C(O)C(O)C2O)cc2CCC(NC(C)=O)c3cc(=O)c(OC)ccc3-c2c1OC	UXAFRQPVHYZDED-UHFFFAOYSA-N	203937	Positive
NS00004957	Kanamycin	C18H36N4O11	CAS_RN: 8063-07-8	NCC1OC(OC2C(N)CC(N)C(OC3OC(CO)C(O)C(N)C3O)C2O)C(O)C(O)C1O	SBUJHOSQTJFQJX-UHFFFAOYSA-N	792	Positive
NS00004959	Nevirapine	C15H14N4O	CAS_RN: 129618-40-2	Cc1ccnc2N(C3CC3)c3ncccc3C(=O)Nc12	NQDJXKOVJZTUJA-UHFFFAOYSA-N	4308	Positive
NS00004964	3-[1-(2,6-Dichloro-3-fluorophenyl)ethoxy]-5-[1-(piperidin-4-yl)-1H-pyrazol-4-yl]pyridin-2-amine	C21H22Cl2FN5O	CAS_RN: 877399-52-5	CC(Oc1cc(cnc1N)-c1cnn(c1)C1CCNCC1)c1c(Cl)ccc(F)c1Cl	KTEIFNKAUNYNJU-UHFFFAOYSA-N	9772331	Positive
NS00004969	Azadirachtin	C35H44O16	CAS_RN: 11141-17-6	COC(=O)[C@@]1(O)OC[C@@]23[C@H]4[C@@H](OC[C@@]4([C@@H](C[C@@H]2OC(=O)C(C)=CC)OC(C)=O)C(=O)OC)[C@@H](O)[C@](C)([C@H]13)[C@]12O[C@@]1(C)[C@H]1C[C@@H]2O[C@@H]2OC=C[C@]12O	FTNJWQUOZFUQQJ-NDAWSKJSSA-N	4444685	Negative
NS00004971	Cycloheximide	C15H23NO4	CAS_RN: 66-81-9	C[C@H]1C[C@H](C)C(=O)[C@@H](C1)[C@H](O)CC1CC(=O)NC(=O)C1	YPHMISFOHDHNIV-FSZOTQKASA-N	5962	Positive;Negative
NS00004972	Danazol	C22H27NO2	CAS_RN: 17230-88-5	C[C@]12CC[C@H]3[C@@H](CCC4=Cc5oncc5C[C@]34C)[C@@H]1CC[C@@]2(O)C#C	POZRVZJJTULAOH-LHZXLZLDSA-N	26436	Positive
NS00004981	Oleandrin	C32H48O9	CAS_RN: 465-16-7	COC1CC(OC2CCC3(C)C(CCC4C3CCC3(C)C(C(CC43O)OC(C)=O)C3=CC(=O)OC3)C2)OC(C)C1O	JLPDBLFIVFSOCC-UHFFFAOYSA-N	173235	Positive
NS00004982	1,4-Cyclohexanedicarboxylic acid	C8H12O4	CAS_RN: 1076-97-7	OC(=O)C1CCC(CC1)C(O)=O	PXGZQGDTEZPERC-UHFFFAOYSA-N	13484	Positive;Negative
NS00004983	Gatifloxacin	C19H22FN3O4	CAS_RN: 112811-59-3	COc1c(N2CCNC(C)C2)c(F)cc2c1n(cc(C(O)=O)c2=O)C1CC1	XUBOMFCQGDBHNK-UHFFFAOYSA-N	5186	Positive
NS00004990	Propetamphos	C10H20NO4PS	CAS_RN: 31218-83-4	CCNP(=S)(OC)OC(C)=C/C(=O)OC(C)C	BZNDWPRGXNILMS-CLFYSBASSA-N	4939080	Negative
NS00004994	1-(2,6-Dichlorophenyl)-2-indolinone	C14H9Cl2NO	CAS_RN: 15362-40-0	Clc1cccc(Cl)c1N1C(=O)Cc2ccccc12	JCICIFOYVSPMHG-UHFFFAOYSA-N	25325	Positive
NS00004996	Probenecid	C13H19NO4S	CAS_RN: 57-66-9	CCCN(CCC)S(=O)(=O)c1ccc(cc1)C(O)=O	DBABZHXKTCFAPX-UHFFFAOYSA-N	4742	Positive
NS00005001	beta-Amyrin	C30H50O	CAS_RN: 559-70-6	CC1(C)CCC2(C)CCC3(C)C(=CCC4C5(C)CCC(O)C(C)(C)C5CCC34C)C2C1	JFSHUTJDVKUMTJ-UHFFFAOYSA-N	196215	Positive
NS00005005	Beclomethasone	C22H29ClO5	CAS_RN: 4419-39-0	C[C@H]1C[C@H]2[C@@H]3CCC4=CC(=O)C=C[C@]4(C)[C@@]3(Cl)[C@@H](O)C[C@]2(C)[C@@]1(O)C(=O)CO	NBMKJKDGKREAPL-DVTGEIKXSA-N	19276	Positive;Negative
NS00005015	Tetradecyl sulfate	C14H30O4S	CAS_RN: 4754-44-3	CCCCCCCCCCCCCCOS(O)(=O)=O	URLJMZWTXZTZRR-UHFFFAOYSA-N	5058	Negative
NS00005029	1,10-Phenanthroline, 2,9-dimethyl-	C14H12N2	CAS_RN: 484-11-7	Cc1ccc2ccc3ccc(C)nc3c2n1	IYRGXJIJGHOCFS-UHFFFAOYSA-N	58734	Positive
NS00005030	Diethyl diallylmalonate	C13H20O4	CAS_RN: 3195-24-2	CCOC(=O)C(CC=C)(CC=C)C(=O)OCC	LYUUVYQGUMRKOV-UHFFFAOYSA-N	69126	Positive
NS00005033	Sibutramine	C17H26ClN	CAS_RN: 106650-56-0	CC(C)CC(N(C)C)C1(CCC1)c1ccc(Cl)cc1	UNAANXDKBXWMLN-UHFFFAOYSA-N	5021	Positive
NS00005042	Carbidopa	C10H14N2O4	CAS_RN: 28860-95-9	C[C@@](Cc1ccc(O)c(O)c1)(NN)C(O)=O	TZFNLOMSOLWIDK-JTQLQIEISA-N	31640	Positive
NS00005053	Diethanolamine	C4H11NO2	CAS_RN: 111-42-2	OCCNCCO	ZBCBWPMODOFKDW-UHFFFAOYSA-N	13835604	Positive
NS00005054	Dimethocaine	C16H26N2O2	CAS_RN: 94-15-5	CCN(CC)CC(C)(C)COC(=O)c1ccc(N)cc1	OWQIUQKMMPDHQQ-UHFFFAOYSA-N	6909	Positive
NS00005055	Fluphenazine	C22H26F3N3OS	CAS_RN: 69-23-8	OCCN1CCN(CCCN2c3ccccc3Sc3ccc(cc23)C(F)(F)F)CC1	PLDUPXSUYLZYBN-UHFFFAOYSA-N	3255	Positive;Negative
NS00005067	Oxiconazole	C18H13Cl4N3O	CAS_RN: 64211-45-6	Clc1ccc(CON=C(/Cn2ccnc2)c2ccc(Cl)cc2Cl)c(Cl)c1	QRJJEGAJXVEBNE-HKOYGPOVSA-N	4510239	Positive
NS00005070	Benzyldimethyl(octadecyl)ammonium	C27H50N	CAS_RN: 122-19-0	CCCCCCCCCCCCCCCCCC[N+](C)(C)Cc1ccccc1	FWLORMQUOWCQPO-UHFFFAOYSA-N	28946	Positive
NS00005071	Carpropamid	C15H18Cl3NO	CAS_RN: 104030-54-8	CCC1(C(C)C1(Cl)Cl)C(=O)NC(C)c1ccc(Cl)cc1	RXDMAYSSBPYBFW-UHFFFAOYSA-N	135588	Positive
NS00005083	Pentabromophenol	C6HBr5O	CAS_RN: 608-71-9	Oc1c(Br)c(Br)c(Br)c(Br)c1Br	SVHOVVJFOWGYJO-UHFFFAOYSA-N	11359	Negative
NS00005088	Cladribine	C10H12ClN5O3	CAS_RN: 4291-63-8	Nc1nc(Cl)nc2n(cnc12)[C@H]1C[C@H](O)[C@@H](CO)O1	PTOAARAWEBMLNO-KVQBGUIXSA-N	19105	Positive;Negative
NS00005101	Convallatoxin	C29H42O10	CAS_RN: 508-75-8	C[C@@H]1O[C@@H](O[C@H]2CC[C@]3(C=O)[C@H]4CC[C@]5(C)[C@H](CC[C@]5(O)[C@@H]4CC[C@]3(O)C2)C2=CC(=O)OC2)[C@H](O)[C@H](O)[C@H]1O	HULMNSIAKWANQO-JQKSAQOKSA-N	390428	Positive
NS00005113	1-Octanamine, N-octyl-	C16H35N	CAS_RN: 1120-48-5	CCCCCCCCNCCCCCCCC	LAWOZCWGWDVVSG-UHFFFAOYSA-N	2984	Positive
NS00005115	Dimethyl hexahydroterephthalate	C10H16O4	CAS_RN: 94-60-0	COC(=O)C1CCC(CC1)C(=O)OC	LNGAGQAGYITKCW-UHFFFAOYSA-N	6930	Positive
NS00005124	trimethyloctadecylammonium	C21H46N	CAS_RN: 112-03-8	CCCCCCCCCCCCCCCCCC[N+](C)(C)C	PDSVZUAJOIQXRK-UHFFFAOYSA-N	7864	Positive
NS00005135	Diosmin	C28H32O15	CAS_RN: 520-27-4	COc1ccc(cc1O)-c1cc(=O)c2c(O)cc(O[C@@H]3O[C@H](CO[C@@H]4O[C@@H](C)[C@H](O)[C@@H](O)[C@H]4O)[C@@H](O)[C@H](O)[C@H]3O)cc2o1	GZSOSUNBTXMUFQ-YFAPSIMESA-N	4444932	Positive;Negative
NS00005138	N,N-Dimethylformamide	C3H7NO	CAS_RN: 68-12-2	CN(C)C=O	ZMXDDKWLCZADIW-UHFFFAOYSA-N	5993	Positive
NS00005139	Fluticasone propionate	C25H31F3O5S	CAS_RN: 80474-14-2	CCC(=O)O[C@@]1([C@H](C)C[C@H]2C3C[C@H](F)C4=CC(=O)C=C[C@]4(C)[C@@]3(F)[C@@H](O)C[C@]12C)C(=O)SCF	WMWTYOKRWGGJOA-ZHLGSTKJSA-N	49297	Positive
NS00005142	Linalool	C10H18O	CAS_RN: 78-70-6	CC(C)=CCCC(C)(O)C=C	CDOSHBSSFJOMGT-UHFFFAOYSA-N	13849981	Positive
NS00005144	Toluene-2,4-diisocyanate	C9H6N2O2	CAS_RN: 584-84-9	Cc1ccc(cc1N=C=O)N=C=O	DVKJHBMWWAPEIU-UHFFFAOYSA-N	13835351	Positive
NS00005151	Betamethasone dipropionate	C28H37FO7	CAS_RN: 5593-20-4	CCC(=O)OCC(=O)[C@@]1(OC(=O)CC)[C@@H](C)C[C@H]2[C@@H]3CCC4=CC(=O)C=C[C@]4(C)[C@@]3(F)[C@@H](O)C[C@]12C	CIWBQSYVNNPZIQ-XYWKZLDCSA-N	20490	Positive
NS00005168	2-Methoxy-4-vinylphenol	C9H10O2	CAS_RN: 7786-61-0	COc1cc(C=C)ccc1O	YOMSJEATGXXYPX-UHFFFAOYSA-N	325	Positive;Negative
NS00005175	Dicyclomine	C19H35NO2	CAS_RN: 77-19-0	CCN(CC)CCOC(=O)C1(CCCCC1)C1CCCCC1	CURUTKGFNZGFSE-UHFFFAOYSA-N	2934	Positive
NS00005182	Phosphoric acid, 2-bromo-1-(2,4-dichlorophenyl)ethenyl dimethyl ester	C10H10BrCl2O4P	CAS_RN: 13104-21-7	COP(=O)(OC)OC(=CBr)c1ccc(Cl)cc1Cl	LOOAGTDYKNUDBZ-UXBLZVDNSA-N	4811896	Positive
NS00005194	Thiophanate	C14H18N4O4S2	CAS_RN: 23564-06-9	CCOC(=O)NC(=S)Nc1ccccc1NC(=S)NC(=O)OCC	YFNCATAIYKQPOO-UHFFFAOYSA-N	2297684	Positive
NS00005199	Benzoic acid, 2-(aminosulfonyl)-, methyl ester	C8H9NO4S	CAS_RN: 57683-71-3	COC(=O)c1ccccc1S(N)(=O)=O	VSOOBQALJVLTBH-UHFFFAOYSA-N	38804	Positive
NS00005202	2,6-Diisopropylaniline	C12H19N	CAS_RN: 24544-04-5	CC(C)c1cccc(C(C)C)c1N	WKBALTUBRZPIPZ-UHFFFAOYSA-N	13859730	Positive
NS00005212	Emetine	C29H40N2O4	CAS_RN: 483-18-1	CC[C@H]1CN2CCc3cc(OC)c(OC)cc3[C@@H]2C[C@@H]1C[C@H]1NCCc2cc(OC)c(OC)cc12	AUVVAXYIELKVAI-CKBKHPSWSA-N	9802	Positive
NS00005215	levopropylhexedrine	C10H21N	CAS_RN: 6192-97-8	CN[C@@H](C)CC1CCCCC1	JCRIVQIOJSSCQD-VIFPVBQESA-N	64333	Positive
NS00005221	EPTC	C9H19NOS	CAS_RN: 759-94-4	CCCN(CCC)C(=O)SCC	GUVLYNGULCJVDO-UHFFFAOYSA-N	12428	Positive
NS00005223	Prosulfuron	C15H16F3N5O4S	CAS_RN: 94125-34-5	COc1nc(C)nc(NC(=O)NS(=O)(=O)c2ccccc2CCC(F)(F)F)n1	LTUNNEGNEKBSEH-UHFFFAOYSA-N	82849	Positive
NS00005224	Decanoic acid	C10H20O2	CAS_RN: 334-48-5	CCCCCCCCCC(O)=O	GHVNFZFCNZKVNT-UHFFFAOYSA-N	2863	Positive;Negative
NS00005226	21-Hydroxyprogesterone	C21H30O3	CAS_RN: 64-85-7	CC12CCC3C(CCC4=CC(=O)CCC34C)C1CCC2C(=O)CO	ZESRJSPZRDMNHY-UHFFFAOYSA-N	194204	Positive;Negative
NS00005228	Trifloxystrobin acid	C19H17F3N2O4	CAS_RN: 252913-85-2	CON=C(C(O)=O)c1ccccc1CON=C(/C)c1cccc(c1)C(F)(F)F	ISZQNKFXNXQTTF-NACSPRHISA-N	NA	Positive
NS00005234	5alpha-Dihydrotestosterone	C19H30O2	CAS_RN: 521-18-6	C[C@]12CC[C@H]3[C@@H](CC[C@H]4CC(=O)CC[C@]34C)[C@@H]1CC[C@@H]2O	NVKAWKQGWWIWPM-ABEVXSGRSA-N	10189	Positive
NS00005241	N-Benzyladenine	C12H11N5	CAS_RN: 1214-39-7	C(Nc1ncnc2nc[nH]c12)c1ccccc1	NWBJYWHLCVSVIJ-UHFFFAOYSA-N	56177	Positive
NS00005246	Carbimazole	C7H10N2O2S	CAS_RN: 22232-54-8	CCOC(=O)n1ccn(C)c1=S	CFOYWRHIYXMDOT-UHFFFAOYSA-N	28829	Positive
NS00005263	anhydroecgonine	C9H13NO2	CAS_RN: 484-93-5	CN1C2CCC1C(=CC2)C(O)=O	HZGRVVUQEIBCMS-UHFFFAOYSA-N	91897	Positive
NS00005273	Rutin	C27H30O16	CAS_RN: 153-18-4	C[C@@H]1O[C@@H](OC[C@H]2O[C@@H](Oc3c(oc4cc(O)cc(O)c4c3=O)-c3ccc(O)c(O)c3)[C@H](O)[C@@H](O)[C@@H]2O)[C@H](O)[C@H](O)[C@H]1O	IKGXIBQEEMLURG-NVPNHPEKSA-N	4444362	Positive;Negative
NS00005277	3-Methylxanthine	C6H6N4O2	CAS_RN: 1076-22-8	Cn1c2nc[nH]c2c(=O)[nH]c1=O	GMSNIKWWOQHZGF-UHFFFAOYSA-N	63805	Positive;Negative
NS00005279	Raloxifene	C28H27NO4S	CAS_RN: 84449-90-1	Oc1ccc(cc1)-c1sc2cc(O)ccc2c1C(=O)c1ccc(OCCN2CCCCC2)cc1	GZUITABIAKMVPG-UHFFFAOYSA-N	4859	Positive;Negative
NS00005286	Thiodiglycolic acid	C4H6O4S	CAS_RN: 123-93-3	OC(=O)CSCC(O)=O	UVZICZIVKIMRNE-UHFFFAOYSA-N	29017	Negative
NS00005293	4-tert-Butylcyclohexyl acetate	C12H22O2	CAS_RN: 32210-23-4	CC(=O)OC1CCC(CC1)C(C)(C)C	MBZRJSQZCBXRGK-UHFFFAOYSA-N	33188	Positive
NS00005309	Hexanedioic acid	C6H10O4	CAS_RN: 124-04-9	OC(=O)CCCCC(O)=O	WNLRTRBMVRJNCN-UHFFFAOYSA-N	191	Positive;Negative
NS00005310	Wortmannin	C23H24O8	CAS_RN: 19545-26-7	COC[C@H]1OC(=O)c2coc3c2[C@@]1(C)C1=C(C2CCC(=O)[C@@]2(C)C[C@H]1OC(C)=O)C3=O	QDLHCMPXEPAAMD-ZGSWIPFCSA-N	2274034	Positive
NS00005325	Dihydro-1,1,2,3,3-pentamethyl-4(5H)-indanone	C14H22O	CAS_RN: 33704-61-9	CC1C(C)(C)C2=C(C(=O)CCC2)C1(C)C	MIZGSAALSYARKU-UHFFFAOYSA-N	83324	Positive
NS00005330	2-(Pyridin-2-yl)ethanol	C7H9NO	CAS_RN: 103-74-2	OCCc1ccccn1	BXGYBSJAZFGIPX-UHFFFAOYSA-N	7392	Positive
NS00005331	1-Naphthol	C10H8O	CAS_RN: 90-15-3	Oc1cccc2ccccc12	KJCVRFUGPWSIIH-UHFFFAOYSA-N	6739	Positive;Negative
NS00005332	D & C Green No. 6	C28H22N2O2	CAS_RN: 128-80-3	Cc1ccc(Nc2ccc(Nc3ccc(C)cc3)c3C(=O)c4ccccc4C(=O)c23)cc1	TVRGPOFMYCMNRB-UHFFFAOYSA-N	29146	Positive
NS00005338	Rivaroxaban	C19H18ClN3O5S	CAS_RN: 366789-02-8	Clc1ccc(s1)C(=O)NCC1CN(C(=O)O1)c1ccc(cc1)N1CCOCC1=O	KGFYHTZWPPHNLQ-UHFFFAOYSA-N	4938307	Positive
NS00005343	Adefovir dipivoxil	C20H32N5O8P	CAS_RN: 142340-99-6	CC(C)(C)C(=O)OCOP(=O)(COCCn1cnc2c(N)ncnc12)OCOC(=O)C(C)(C)C	WOZSCQDILHKSGG-UHFFFAOYSA-N	54855	Positive
NS00005357	Zuclopenthixol	C22H25ClN2OS	CAS_RN: 53772-83-1	OCCN1CCN(CCC=C2c3ccccc3Sc3ccc(Cl)cc23)CC1	WFPIAZLQTJBIFN-DVZOWYKESA-N	4470984	Positive
NS00005364	Niacinamide	C6H6N2O	CAS_RN: 98-92-0	NC(=O)c1cccnc1	DFPAKSUCGFBDDF-UHFFFAOYSA-N	911	Positive
NS00005373	Clopyralid	C6H3Cl2NO2	CAS_RN: 1702-17-6	OC(=O)c1nc(Cl)ccc1Cl	HUBANNPOLNYSAD-UHFFFAOYSA-N	14797	Positive;Negative
NS00005378	Chlorpropamide	C10H13ClN2O3S	CAS_RN: 94-20-2	CCCNC(=O)NS(=O)(=O)c1ccc(Cl)cc1	RKWGIWYCVPQPMF-UHFFFAOYSA-N	2626	Positive;Negative
NS00005383	2,4,6-Tris(tert-butyl)phenol	C18H30O	CAS_RN: 732-26-3	CC(C)(C)c1cc(c(O)c(c1)C(C)(C)C)C(C)(C)C	PFEFOYRSMXVNEL-UHFFFAOYSA-N	12368	Negative
NS00005387	PHYTOL	C20H40O	CAS_RN: 7541-49-3	CC(C)CCC[C@@H](C)CCC[C@@H](C)CCCC(C)=CCO	BOTWFXYSPFMFNR-PYDDKJGSSA-N	4444094	Positive
NS00005394	[1,1'-Binaphthalene]-2,2'-diol	C20H14O2	CAS_RN: 18531-99-2	Oc1ccc2ccccc2c1-c1c(O)ccc2ccccc12	PPTXVXKCQZKFBN-UHFFFAOYSA-N	11269	Negative
NS00005395	Palonosetron	C19H24N2O	CAS_RN: 135729-61-2	O=C1N(C[C@@H]2CCCc3cccc1c23)[C@@H]1CN2CCC1CC2	CPZBLNMUGSZIPR-DOTOQJQBSA-N	130656	Positive
NS00005402	Milnacipran	C15H22N2O	CAS_RN: 92623-85-3	CCN(CC)C(=O)[C@@]1(C[C@@H]1CN)c1ccccc1	GJJFMKBJSRMPLA-HIFRSBDPSA-N	59245	Positive
NS00005403	Biotin	C10H16N2O3S	CAS_RN: 58-85-5	OC(=O)CCCCC1SCC2NC(=O)NC12	YBJHBAHKTGYVGT-UHFFFAOYSA-N	248	Positive;Negative
NS00005408	11-a-Hydroxyprogesteron	C21H30O3	CAS_RN: 80-75-1	CC(=O)C1CCC2C3CCC4=CC(=O)CCC4(C)C3C(O)CC12C	BFZHCUBIASXHPK-UHFFFAOYSA-N	191234	Positive
NS00005411	Buspirone	C21H31N5O2	CAS_RN: 36505-84-7	O=C1CC2(CCCC2)CC(=O)N1CCCCN1CCN(CC1)c1ncccn1	QWCRAEMEVRGPNT-UHFFFAOYSA-N	2383	Positive
NS00005412	Retapamulin	C30H47NO4S	CAS_RN: 224452-66-8	C[C@@H]1CC[C@@]23CCC(=O)[C@H]2[C@@]1(C)[C@@H](C[C@@](C)(C=C)[C@@H](O)[C@@H]3C)OC(=O)CSC1C[C@@H]2CC[C@H](C1)N2C	STZYTFJPGGDRJD-NJUFAHRVSA-N	30791844	Positive
NS00005418	4-Hydroxybenzoic acid	C7H6O3	CAS_RN: 99-96-7	OC(=O)c1ccc(O)cc1	FJKROLUGYXJWQN-UHFFFAOYSA-N	132	Positive;Negative
NS00005443	Ambroxol	C13H18Br2N2O	CAS_RN: 18683-91-5	Nc1c(Br)cc(Br)cc1CNC1CCC(O)CC1	JBDGDEWWOUBZPM-UHFFFAOYSA-N	2047	Positive
NS00005446	Mupirocin	C26H44O9	CAS_RN: 12650-69-0	C[C@H](O)[C@H](C)[C@@H]1O[C@H]1C[C@H]1CO[C@@H](CC(C)=CC(=O)OCCCCCCCCC(O)=O)[C@H](O)[C@@H]1O	MINDHVHHQZYEEK-HBBNESRFSA-N	393914	Positive
NS00005447	Dolasetron	C19H20N2O3	CAS_RN: 115956-12-2	O=C(OC1CC2CC3CC(C1)N2CC3=O)c1c[nH]c2ccccc12	UKTAZPQNNNJVKR-UHFFFAOYSA-N	3036	Positive;Negative
NS00005455	Dinoprost	C20H34O5	CAS_RN: 551-11-1	CCCCCC(O)C=CC1C(O)CC(O)C1CC=CCCCC(O)=O	PXGPLTODNUVGFL-RTYMFESYSA-N	4510139	Positive;Negative
NS00005465	Docosanoic acid	C22H44O2	CAS_RN: 112-85-6	CCCCCCCCCCCCCCCCCCCCCC(O)=O	UKMSUNONTOPOIO-UHFFFAOYSA-N	7923	Negative
NS00005466	Indole-3-carbinol	C9H9NO	CAS_RN: 700-06-1	OCc1c[nH]c2ccccc12	IVYPNXXAYMYVSP-UHFFFAOYSA-N	3581	Positive
NS00005476	N-Acetyl-methionine	C7H13NO3S	CAS_RN: 1115-47-5	CSCC[C@@H](NC(C)=O)C(O)=O	XUYPXLNMDZIRQH-ZCFIWIBFSA-N	5360153	Positive;Negative
NS00005485	Fleroxacin	C17H18F3N3O3	CAS_RN: 79660-72-3	CN1CCN(CC1)c1c(F)cc2c(c1F)n(CCF)cc(C(O)=O)c2=O	XBJBPGROQZJDOJ-UHFFFAOYSA-N	3240	Positive
NS00005499	3-Acetyl-2,5-dimethylfuran	C8H10O2	CAS_RN: 10599-70-9	CC(=O)c1cc(C)oc1C	KBSVBCHYXYXDAG-UHFFFAOYSA-N	55447	Positive
NS00005508	7-Methylxanthine	C6H6N4O2	CAS_RN: 552-62-5	Cn1cnc2[nH]c(=O)[nH]c(=O)c12	PFWLFWPASULGAN-UHFFFAOYSA-N	61660	Positive;Negative
NS00005523	1-Dodecanamine	C12H27N	CAS_RN: 124-22-1	CCCCCCCCCCCCN	JRBPAEWTRLWTQC-UHFFFAOYSA-N	NA	Positive
NS00005524	3-ÃŽÂ±-hydroxy-7-oxo-5-ÃŽÂ²-cholan-24-oic acid	C24H38O4	CAS_RN: 4651-67-6	CC(CCC(O)=O)C1CCC2C3C(CCC12C)C1(C)CCC(O)CC1CC3=O	DXOCDBGWDZAYRQ-UHFFFAOYSA-N	276865	Positive
NS00005525	N,N-Dimethyltryptamine	C12H16N2	CAS_RN: 61-50-7	CN(C)CCc1c[nH]c2ccccc12	DMULVCHRPCFFGV-UHFFFAOYSA-N	5864	Positive
NS00005528	Propaquizafop	C22H22ClN3O5	CAS_RN: 111479-05-1	CC(Oc1ccc(Oc2cnc3cc(Cl)ccc3n2)cc1)C(=O)OCCON=C(C)C	FROBCXTULYFHEJ-UHFFFAOYSA-N	77697	Positive
NS00005531	Zearalenone	C18H22O5	CAS_RN: 17924-92-4	C[C@H]1CCCC(=O)CCCC=Cc2cc(O)cc(O)c2C(=O)O1	MBMQEIFVQACCCH-QBODLPLBSA-N	20118120	Positive;Negative
NS00005543	2',3'-Dideoxycytidine	C9H13N3O3	CAS_RN: 7481-89-2	Nc1ccn([C@H]2CC[C@@H](CO)O2)c(=O)n1	WREGKURFCTUGRC-POYBYMJQSA-N	22498	Positive
NS00005544	2-Propen-1-one, 3-(dimethylamino)-1-(3-pyridinyl)-	C10H12N2O	CAS_RN: 55314-16-4	CN(C)C=CC(=O)c1cccnc1	MZLRFUCMBQWLNV-UHFFFAOYSA-N	4520294	Positive
NS00005546	1-Naphthalenesulfonic acid, 7-hydroxy-	C10H8O4S	CAS_RN: 132-57-0	Oc1ccc2cccc(c2c1)S(O)(=O)=O	HUYJTJXLNBOVFO-UHFFFAOYSA-N	60572	Negative
NS00005549	Etryptamine	C12H16N2	CAS_RN: 2235-90-7	CCC(N)Cc1c[nH]c2ccccc12	ZXUMUPVQYAFTLF-UHFFFAOYSA-N	8064	Positive
NS00005562	tocopherol	C29H50O2	CAS_RN: 59-02-9	CC(C)CCCC(C)CCCC(C)CCCC1(C)CCc2c(C)c(O)c(C)c(C)c2O1	GVJHHUAWPYXKBD-UHFFFAOYSA-N	2032	Positive;Negative
NS00005569	Tropicamide	C17H20N2O2	CAS_RN: 1508-75-4	CCN(Cc1ccncc1)C(=O)C(CO)c1ccccc1	BGDKAVGWHJFAGW-UHFFFAOYSA-N	5391	Positive
NS00005570	FD&C Blue No. 1	C37H37N2O9S3	CAS_RN: 3844-45-9	CCN(Cc1cccc(c1)S(O)(=O)=O)c1ccc(cc1)C(=C1C=CC(C=C1)=[N+](CC)Cc1cccc(c1)S(O)(=O)=O)c1ccccc1S(O)(=O)=O	CTRXDTYTAAKVSM-UHFFFAOYSA-O	16603	Positive
NS00005578	Histidine	C6H9N3O2	CAS_RN: 4998-57-6	NC(Cc1cnc[nH]1)C(O)=O	HNDVDQJCIGZPNO-UHFFFAOYSA-N	752	Positive;Negative
NS00005580	10,11-Dihydro-5H-dibenz[b,f]azepine	C14H13N	CAS_RN: 494-19-9	C1Cc2ccccc2Nc2ccccc12	ZSMRRZONCYIFNB-UHFFFAOYSA-N	9886	Positive
NS00005588	Anastrozole	C17H19N5	CAS_RN: 120511-73-1	CC(C)(C#N)c1cc(Cn2cncn2)cc(c1)C(C)(C)C#N	YBBLVLTVTVSKRW-UHFFFAOYSA-N	2102	Positive
NS00005609	4-Hydroxybenzenemethanol	C7H8O2	CAS_RN: 623-05-2	OCc1ccc(O)cc1	BVJSUAQZOZWCKN-UHFFFAOYSA-N	122	Negative
NS00005613	Acetildenafil	C25H34N6O3	CAS_RN: 831217-01-7	CCCc1nn(C)c2c1nc([nH]c2=O)-c1cc(ccc1OCC)C(=O)CN1CCN(CC)CC1	RRBRQNALHKQCAI-UHFFFAOYSA-N	23976138	Positive;Negative
NS00005639	6-Mercaptopurine	C5H4N4S	CAS_RN: 50-44-2	S=c1nc[nH]c2nc[nH]c12	GLVAUDGFNGKCSF-UHFFFAOYSA-N	580869	Positive
NS00005657	Axitinib	C22H18N4OS	CAS_RN: 319460-85-0	CNC(=O)c1ccccc1Sc1ccc2c(C=Cc3ccccn3)n[nH]c2c1	RITAVMQDGBJQJZ-UHFFFAOYSA-N	4953153	Positive
NS00005675	3-Aminophenol	C6H7NO	CAS_RN: 591-27-5	Nc1cccc(O)c1	CWLKGDAVCFYWJK-UHFFFAOYSA-N	11080	Positive
NS00005679	3-Acetamidophenol	C8H9NO2	CAS_RN: 621-42-1	CC(=O)Nc1cccc(O)c1	QLNWXBAGRTUKKI-UHFFFAOYSA-N	11626	Positive;Negative
NS00005689	Mescaline	C11H17NO3	CAS_RN: 54-04-6	COc1cc(CCN)cc(OC)c1OC	RHCSKNNOAZULRK-UHFFFAOYSA-N	3934	Positive
NS00005693	fusafungine	C33H57N3O9	CAS_RN: 1393-87-9	CC(C)C1OC(=O)C(C(C)C)N(C)C(=O)C(OC(=O)C(C(C)C)N(C)C(=O)C(OC(=O)C(C(C)C)N(C)C1=O)C(C)C)C(C)C	MIZMDSVSLSIMSC-UHFFFAOYSA-N	144430	Positive;Negative
NS00005694	Bromoxynil	C7H3Br2NO	CAS_RN: 1689-84-5	Oc1c(Br)cc(cc1Br)C#N	UPMXNNIRAGDFEH-UHFFFAOYSA-N	14775	Negative
NS00005696	3-Methyladenine	C6H7N5	CAS_RN: 5142-23-4	Cn1cnc(N)c2ncnc12	FSASIHFSFGAIJM-UHFFFAOYSA-N	1610	Positive
NS00005705	Deferiprone	C7H9NO2	CAS_RN: 30652-11-0	Cc1c(O)c(=O)ccn1C	TZXKOCQBRNJULO-UHFFFAOYSA-N	2866	Positive
NS00005716	Dimetilan	C10H16N4O3	CAS_RN: 644-64-4	CN(C)C(=O)Oc1cc(C)n(n1)C(=O)N(C)C	RDBIYWSVMRVKSG-UHFFFAOYSA-N	12052	Positive
NS00005719	Tebuthiuron	C9H16N4OS	CAS_RN: 34014-18-1	CNC(=O)N(C)c1nnc(s1)C(C)(C)C	HBPDKDSFLXWOAE-UHFFFAOYSA-N	5190	Positive
NS00005727	16-alpha-Hydroxesteron	C18H22O3	CAS_RN: 566-76-7	CC12CCC3C(CCc4cc(O)ccc34)C1CC(O)C2=O	WPOCIZJTELRQMF-UHFFFAOYSA-N	531732	Positive;Negative
NS00005728	Methyl L-norvalinate--hydrogen chloride (1/1)	C5H11NO2	CAS_RN: 56558-30-6	CCC[C@H](N)C(O)=O	SNDPXSYFESPGGJ-BYPYZUCNSA-N	58608	Positive;Negative
NS00005730	2,2'-Dihydroxy-4-methoxybenzophenone	C14H12O4	CAS_RN: 131-53-3	COc1ccc(C(=O)c2ccccc2O)c(O)c1	MEZZCSHVIGVWFI-UHFFFAOYSA-N	8251	Positive;Negative
NS00005731	2,4,5-Trichlorophenoxyacetic acid	C8H5Cl3O3	CAS_RN: 93-76-5	OC(=O)COc1cc(Cl)c(Cl)cc1Cl	SMYMJHWAQXWPDB-UHFFFAOYSA-N	1435	Negative
NS00005741	Miristalkonium	C23H42N	CAS_RN: 139-08-2	CCCCCCCCCCCCCC[N+](C)(C)Cc1ccccc1	WNBGYVXHFTYOBY-UHFFFAOYSA-N	8426	Positive
NS00005755	Isophorone	C9H14O	CAS_RN: 78-59-1	CC1=CC(=O)CC(C)(C)C1	HJOVHMDZYOCNQW-UHFFFAOYSA-N	6296	Positive
NS00005757	2-Methylpyridine	C6H7N	CAS_RN: 109-06-8	Cc1ccccn1	BSKHPKMHTQYZBB-UHFFFAOYSA-N	13839199	Positive
NS00005764	Metamfepramone	C11H15NO	CAS_RN: 15351-09-4	CC(N(C)C)C(=O)c1ccccc1	KBHMHROOFHVLBA-UHFFFAOYSA-N	64889	Positive
NS00005767	Valinomycin	C54H90N6O18	CAS_RN: 2001-95-8	CC(C)C1NC(=O)C(C)OC(=O)C(NC(=O)C(OC(=O)C(NC(=O)C(C)OC(=O)C(NC(=O)C(OC(=O)C(NC(=O)C(C)OC(=O)C(NC(=O)C(OC1=O)C(C)C)C(C)C)C(C)C)C(C)C)C(C)C)C(C)C)C(C)C)C(C)C	FCFNRCROJUBPLU-UHFFFAOYSA-N	5447	Positive
NS00005770	Neburon	C12H16Cl2N2O	CAS_RN: 555-37-3	CCCCN(C)C(=O)Nc1ccc(Cl)c(Cl)c1	CCGPUGMWYLICGL-UHFFFAOYSA-N	10672	Positive;Negative
NS00005771	1,2-Benzenedicarboxaldehyde	C8H6O2	CAS_RN: 643-79-8	O=Cc1ccccc1C=O	ZWLUXSQADUDCSB-UHFFFAOYSA-N	4642	Positive
NS00005775	sultamicillin	C25H30N4O9S2	CAS_RN: 76497-13-7	CC1(C)SC2C(NC(=O)[C@@H](N)c3ccccc3)C(=O)N2[C@H]1C(=O)OCOC(=O)[C@@H]1N2C(CC2=O)S(=O)(=O)C1(C)C	OPYGFNJSCUDTBT-CUUJHUNTSA-N	48332	Positive
NS00005781	MDPPP	C14H17NO3	CAS_RN: 24698-57-5	CC(N1CCCC1)C(=O)c1ccc2OCOc2c1	NIYQOTCYXGXMPI-UHFFFAOYSA-N	4936183	Positive
NS00005787	Cholesterol	C27H46O	CAS_RN: 57-88-5	CC(C)CCC[C@@H](C)[C@H]1CC[C@H]2[C@@H]3CC=C4C[C@@H](O)CC[C@]4(C)[C@H]3CC[C@]12C	HVYWMOMLDIMFJA-DPAQBDIFSA-N	5775	Positive
NS00005795	JWH-122	C25H25NO	CAS_RN: 619294-47-2	CCCCCn1cc(C(=O)c2ccc(C)c3ccccc23)c2ccccc12	HUKJQMKQFWYIHS-UHFFFAOYSA-N	24623066	Positive
NS00005821	Octabenzone	C21H26O3	CAS_RN: 1843-05-6	CCCCCCCCOc1ccc(C(=O)c2ccccc2)c(O)c1	QUAMTGJKVDWJEQ-UHFFFAOYSA-N	15020	Positive;Negative
NS00005833	Thebaine	C19H21NO3	CAS_RN: 115-37-7	COC1=CC=C2[C@H]3Cc4ccc(OC)c5O[C@@H]1[C@]2(CCN3C)c45	FQXXSQDCDRQNQE-VMDGZTHMSA-N	4481822	Positive
NS00005836	Clofentezine	C14H8Cl2N4	CAS_RN: 74115-24-5	Clc1ccccc1-c1nnc(nn1)-c1ccccc1Cl	UXADOQPNKNTIHB-UHFFFAOYSA-N	66321	Positive
NS00005840	METHAMPHETAMINE,P-HYDROXY	C11H17NO	CAS_RN: 3398-68-3	CNC(C)Cc1ccc(OC)cc1	UGFMBZYKVQSQFX-UHFFFAOYSA-N	81951	Positive
NS00005859	Fomesafen	C15H10ClF3N2O6S	CAS_RN: 72178-02-0	CS(=O)(=O)NC(=O)c1cc(Oc2ccc(cc2Cl)C(F)(F)F)ccc1[N+]([O-])=O	BGZZWXTVIYUUEY-UHFFFAOYSA-N	46694	Negative
NS00005860	Dyphylline	C10H14N4O4	CAS_RN: 479-18-5	Cn1c2ncn(CC(O)CO)c2c(=O)n(C)c1=O	KSCFJBIXMNOVSH-UHFFFAOYSA-N	3070	Positive
NS00005869	hydroxyprogesterone acetate	C23H32O4	CAS_RN: 302-23-8	CC(=O)OC1(CCC2C3CCC4=CC(=O)CCC4(C)C3CCC12C)C(C)=O	VTHUYJIXSMGYOQ-UHFFFAOYSA-N	78055	Positive
NS00005874	Bis(2-ethylhexyl) phosphate	C16H35O4P	CAS_RN: 298-07-7	CCCCC(CC)COP(O)(=O)OCC(CC)CCCC	SEGLCEQVOFDUPX-UHFFFAOYSA-N	8918	Positive;Negative
NS00005892	Riluzole	C8H5F3N2OS	CAS_RN: 1744-22-5	Nc1nc2ccc(OC(F)(F)F)cc2s1	FTALBRSUTCGOEG-UHFFFAOYSA-N	4892	Positive
NS00005898	4-Methylbenzoic acid	C8H8O2	CAS_RN: 99-94-5	Cc1ccc(cc1)C(O)=O	LPNBBFKOUUSUDB-UHFFFAOYSA-N	7190	Negative
NS00005905	Amcinonide	C28H35FO7	CAS_RN: 51022-69-6	CC(=O)OCC(=O)[C@@]12OC3(CCCC3)O[C@@H]1C[C@H]1C3CCC4=CC(=O)C=CC4(C)[C@@]3(F)[C@@H](O)CC21C	ILKJAFIWWBXGDU-WRRBAOOESA-N	36447	Positive
NS00005908	Maleic hydrazide	C4H4N2O2	CAS_RN: 123-33-1	O=c1ccc(=O)[nH][nH]1	BGRDGMRNKXEXQD-UHFFFAOYSA-N	20632	Positive
NS00005915	Ionox 330	C54H78O3	CAS_RN: 1709-70-2	Cc1c(Cc2cc(c(O)c(c2)C(C)(C)C)C(C)(C)C)c(C)c(Cc2cc(c(O)c(c2)C(C)(C)C)C(C)(C)C)c(C)c1Cc1cc(c(O)c(c1)C(C)(C)C)C(C)(C)C	VSAWBBYYMBQKIK-UHFFFAOYSA-N	66963	Positive;Negative
NS00005918	Thiofanox-sulfoxide	C9H18N2O3S	CAS_RN: 39184-27-5	CNC(=O)ON=C(/CS(C)=O)C(C)(C)C	NLMRMVVMKCKWFL-YRNVUSSQSA-N	4590699	Positive
NS00005927	arginine	C6H14N4O2	CAS_RN: 74-79-3	NC(CCCNC(N)=N)C(O)=O	ODKSFYDXXFIFQN-UHFFFAOYSA-N	227	Positive;Negative
NS00005943	Khellin	C14H12O5	CAS_RN: 82-02-0	COc1c2ccoc2c(OC)c2oc(C)cc(=O)c12	HSMPDPBYAYSOBC-UHFFFAOYSA-N	3696	Positive
NS00005949	Cytarabine	C9H13N3O5	CAS_RN: 147-94-4	Nc1ccn([C@@H]2O[C@H](CO)[C@@H](O)[C@@H]2O)c(=O)n1	UHDGCWIWMRVCDJ-CCXZUQQUSA-N	6017	Positive;Negative
NS00005961	Pseudovardenafil	C22H29N5O4S	CAS_RN: 224788-34-5	CCCc1nc(C)c2n1[nH]c(nc2=O)-c1cc(ccc1OCC)S(=O)(=O)N1CCCCC1	QAYHPAMSDMZXJB-UHFFFAOYSA-N	18960738	Positive
NS00005965	N-Chloro-4-methylbenzenesulfonamide	C7H8ClNO2S	CAS_RN: 144-86-5	Cc1ccc(cc1)S(=O)(=O)NCl	NXTVQNIVUKXOIL-UHFFFAOYSA-N	29119	Negative
NS00005967	N-(2-Ethyl-6-methylphenyl)-N-oxalo-L-alanine	C14H17NO5	CAS_RN: 1217465-10-5	CCc1cccc(C)c1N(C(C)C(O)=O)C(=O)C(O)=O	IMFSUYMDPTXKCC-UHFFFAOYSA-N	34451926	Positive
NS00005985	Eplerenone	C24H30O6	CAS_RN: 107724-20-9	COC(=O)[C@@H]1CC2=CC(=O)CC[C@]2(C)[C@@]23O[C@@H]2C[C@@]2(C)[C@@H](CC[C@@]22CCC(=O)O2)[C@H]13	JUKPWJGBANNWMW-VWBFHTRKSA-N	10203511	Positive
NS00005987	Dipropyl 2,5-pyridinedicarboxylate	C13H17NO4	CAS_RN: 136-45-8	CCCOC(=O)c1ccc(nc1)C(=O)OCCC	IITCWRFYJWUUPC-UHFFFAOYSA-N	8369	Positive
NS00005993	Halometasone	C22H27ClF2O5	CAS_RN: 50629-82-8	C[C@@H]1CC2[C@@H]3C[C@H](F)C4=CC(=O)C(Cl)=C[C@]4(C)[C@@]3(F)[C@@H](O)C[C@]2(C)[C@@]1(O)C(=O)CO	GGXMRPUKBWXVHE-GLJAMHGDSA-N	36341	Positive;Negative
NS00005994	Nomegestrol acetate	C23H30O4	CAS_RN: 58652-20-3	CC(=O)OC1(CCC2C3C=C(C)C4=CC(=O)CCC4C3CCC12C)C(C)=O	IIVBFTNIGYRNQY-UHFFFAOYSA-N	10675311	Positive
NS00006001	Tropisetron	C17H20N2O2	CAS_RN: 89565-68-4	CN1[C@H]2CC[C@@H]1CC(C2)OC(=O)c1c[nH]c2ccccc12	ZNRGQMMCGHDTEI-FUNVUKJBSA-N	571010	Positive;Negative
NS00006010	(S)-2-Hydroxypropionic acid	C3H6O3	CAS_RN: 79-33-4	C[C@H](O)C(O)=O	JVTAAEKCZFNVCJ-REOHCLBHSA-N	96860	Negative
NS00006016	Methenamine	C6H12N4	CAS_RN: 100-97-0	C1N2CN3CN1CN(C2)C3	VKYKSIONXSXAKP-UHFFFAOYSA-N	3959	Positive
NS00006017	Betamethasone valerate	C27H37FO6	CAS_RN: 2152-44-5	CCCCC(=O)O[C@@]1([C@@H](C)C[C@H]2[C@@H]3CCC4=CC(=O)C=C[C@]4(C)[C@@]3(F)[C@@H](O)C[C@]12C)C(=O)CO	SNHRLVCMMWUAJD-SUYDQAKGSA-N	15673	Positive
NS00006018	Betahistine	C8H12N2	CAS_RN: 5638-76-6	CNCCc1ccccn1	UUQMNUMQCIQDMZ-UHFFFAOYSA-N	2276	Positive
NS00006025	Hordenine	C10H15NO	CAS_RN: 539-15-1	CN(C)CCc1ccc(O)cc1	KUBCEEMXQZUPDQ-UHFFFAOYSA-N	61609	Positive
NS00006026	Quinolinic acid	C7H5NO4	CAS_RN: 89-00-9	OC(=O)c1cccnc1C(O)=O	GJAWHXHKYYXBSV-UHFFFAOYSA-N	1037	Positive;Negative
NS00006034	Isoconazole	C18H14Cl4N2O	CAS_RN: 27523-40-6	Clc1ccc(C(Cn2ccnc2)OCc2c(Cl)cccc2Cl)c(Cl)c1	MPIPASJGOJYODL-UHFFFAOYSA-N	3629	Positive
NS00006043	Acebutolol	C18H28N2O4	CAS_RN: 37517-30-9	CCCC(=O)Nc1ccc(OCC(O)CNC(C)C)c(c1)C(C)=O	GOEMGAFJFRBGGG-UHFFFAOYSA-N	1901	Positive;Negative
NS00006058	Betaxolol	C18H29NO3	CAS_RN: 63659-18-7	CC(C)NCC(O)COc1ccc(CCOCC2CC2)cc1	NWIUTZDMDHAVTP-UHFFFAOYSA-N	2279	Positive
NS00006061	Carbocysteine	C5H9NO4S	CAS_RN: 2387-59-9	NC(CSCC(O)=O)C(O)=O	GBFLZEXEOZUWRN-UHFFFAOYSA-N	1050	Positive;Negative
NS00006071	4'-Methoxyacetophenone	C9H10O2	CAS_RN: 100-06-1	COc1ccc(cc1)C(C)=O	NTPLXRHDUXRPNE-UHFFFAOYSA-N	13835344	Positive
NS00006072	12-Aminododecanoic acid	C12H25NO2	CAS_RN: 693-57-2	NCCCCCCCCCCCC(O)=O	PBLZLIFKVPJDCO-UHFFFAOYSA-N	62862	Positive
NS00006075	Tetrahydrofurfuryl methacrylate	C9H14O3	CAS_RN: 2455-24-5	CC(=C)C(=O)OCC1CCCO1	LCXXNKZQVOXMEH-UHFFFAOYSA-N	16235	Positive
NS00006085	Oleandomycin	C35H61NO12	CAS_RN: 3922-90-5	COC1CC(OC2C(C)C(OC3OC(C)CC(C3O)N(C)C)C(C)CC3(CO3)C(=O)C(C)C(O)C(C)C(C)OC(=O)C2C)OC(C)C1O	RZPAKFUAFGMUPI-UHFFFAOYSA-N	4426	Positive
NS00006086	Dihexyl phthalate	C20H30O4	CAS_RN: 84-75-3	CCCCCCOC(=O)c1ccccc1C(=O)OCCCCCC	KCXZNSGUUQJJTR-UHFFFAOYSA-N	6528	Positive
NS00006090	2,2'-Bipyridine	C10H8N2	CAS_RN: 366-18-7	c1ccc(nc1)-c1ccccn1	ROFVEXUMMXZLPA-UHFFFAOYSA-N	13867714	Positive
NS00006095	2,3,6-Trimethylphenol	C9H12O	CAS_RN: 2416-94-6	Cc1ccc(C)c(O)c1C	QQOMQLYQAXGHSU-UHFFFAOYSA-N	16119	Negative
NS00006102	Ethyl protocatechuate	C9H10O4	CAS_RN: 3943-89-3	CCOC(=O)c1ccc(O)c(O)c1	KBPUBCVJHFXPOC-UHFFFAOYSA-N	69954	Positive
NS00006110	Norethinodrel	C20H26O2	CAS_RN: 68-23-5	CC12CCC3C(CCC4=C3CCC(=O)C4)C1CCC2(O)C#C	ICTXHFFSOAJUMG-UHFFFAOYSA-N	4378	Positive
NS00006120	3-Carbamoyl-2,4,5-trichlorobenzoic acid	C8H4Cl3NO3	CAS_RN: 142733-37-7	NC(=O)c1c(Cl)c(Cl)cc(C(O)=O)c1Cl	XKFUETYLBPYNKF-UHFFFAOYSA-N	14051622	Positive
NS00006122	Bromfenvinphos	C12H14BrCl2O4P	CAS_RN: 33399-00-7	CCOP(=O)(OCC)OC(=CBr)c1ccc(Cl)cc1Cl	ORDKAVSHIKNMAN-XYOKQWHBSA-N	4812092	Positive
NS00006123	(9Z)-Octadec-9-enamide	C18H35NO	CAS_RN: 301-02-0	CCCCCCCCC=CCCCCCCCC(N)=O	FATBGEAMYMYZAF-UHFFFAOYSA-N	4510066	Positive
NS00006125	choline	C5H14NO	CAS_RN: 67-48-1	C[N+](C)(C)CCO	OEYIOHPDSNJKLS-UHFFFAOYSA-N	299	Positive
NS00006133	Ferulic acid (FA)	C10H10O4	CAS_RN: 537-98-4	COc1cc(C=CC(O)=O)ccc1O	KSEBMYQBYZTDHS-UHFFFAOYSA-N	393368	Positive;Negative
NS00006138	Candesartan cilexetil	C33H34N6O6	CAS_RN: 145040-37-5	CCOc1nc2cccc(C(=O)OC(C)OC(=O)OC3CCCCC3)c2n1Cc1ccc(cc1)-c1ccccc1-c1nn[nH]n1	GHOSNRCGJFBJIB-UHFFFAOYSA-N	2444	Positive
NS00006145	Hydroxyamphetamide	C9H13NO	CAS_RN: 1518-86-1	CC(N)Cc1ccc(O)cc1	GIKNHHRFLCDOEU-UHFFFAOYSA-N	3525	Positive
NS00006154	Ticarcillin	C15H16N2O6S2	CAS_RN: 34787-01-4	CC1(C)S[C@@H]2[C@H](NC(=O)[C@H](C(O)=O)c3ccsc3)C(=O)N2[C@H]1C(O)=O	OHKOGUYZJXTSFX-KZFFXBSXSA-N	33876	Positive
NS00006155	Benzeneacetic acid, 4-hydroxy-	C8H8O3	CAS_RN: 156-38-7	OC(=O)Cc1ccc(O)cc1	XQXPVVBIMDBYFF-UHFFFAOYSA-N	124	Positive;Negative
NS00006156	Quercitrin	C21H20O11	CAS_RN: 522-12-3	C[C@@H]1O[C@@H](Oc2c(oc3cc(O)cc(O)c3c2=O)-c2ccc(O)c(O)c2)[C@H](O)[C@H](O)[C@H]1O	OXGUCUVFOIWWQJ-HQBVPOQASA-N	4444112	Positive;Negative
NS00006171	1-[5-({[({[5-(6-amino-9H-purin-9-yl)-4-(hydrogen phosphonatooxy)-3-hydroxyoxolan-2-yl]methyl phosphonato}oxy)phosphinato]oxy}methyl)-3,4-dihydroxyoxolan-2-yl]-3-carbamoyl-1ÃŽÂ»Ã¢ÂÂµ-pyridin-1-ylium	C21H29N7O17P3	-	NC(=O)c1ccc[n+](c1)C1OC(COP([O-])(=O)OP([O-])(=O)OCC2OC(C(OP(O)([O-])=O)C2O)n2cnc3c(N)ncnc23)C(O)C1O	XJLXINKUBYWONI-UHFFFAOYSA-L	2546810	Positive;Negative
NS00006175	Bisacodyl	C22H19NO4	CAS_RN: 603-50-9	CC(=O)Oc1ccc(cc1)C(c1ccc(OC(C)=O)cc1)c1ccccn1	KHOITXIGCFIULA-UHFFFAOYSA-N	2299	Positive
NS00006180	Hexamethylmelamine	C9H18N6	CAS_RN: 645-05-6	CN(C)c1nc(nc(n1)N(C)C)N(C)C	UUVWYPNAQBNQJQ-UHFFFAOYSA-N	2038	Positive
NS00006181	Amikacin	C22H43N5O13	CAS_RN: 37517-28-5	NCC[C@H](O)C(=O)N[C@@H]1C[C@H](N)[C@@H](O[C@H]2O[C@H](CN)[C@@H](O)[C@H](O)[C@H]2O)[C@H](O)[C@H]1O[C@H]1O[C@H](CO)[C@@H](O)[C@H](N)[C@H]1O	LKCWBDHBTVXHDL-RMDFUYIESA-N	34635	Positive
NS00006192	Triethanolamine	C6H15NO3	CAS_RN: 102-71-6	OCCN(CCO)CCO	GSEJCLTVZPLZKY-UHFFFAOYSA-N	13835630	Positive
NS00006197	Bortezomib	C19H25BN4O4	CAS_RN: 179324-69-7	CC(C)C[C@H](NC(=O)[C@H](Cc1ccccc1)NC(=O)c1cnccn1)B(O)O	GXJABQQUPOEUTA-RDJZCZTQSA-N	343402	Positive
NS00006214	Paracetamol-Glukuronid	C14H17NO8	CAS_RN: 16110-10-4	CC(=O)Nc1ccc(O[C@@H]2O[C@@H]([C@@H](O)[C@H](O)[C@H]2O)C(O)=O)cc1	IPROLSVTVHAQLE-BYNIDDHOSA-N	75744	Positive
NS00006236	Saxagliptin	C18H25N3O2	CAS_RN: 361442-04-8	NC(C(=O)N1C2CC2CC1C#N)C12CC3CC(CC(O)(C3)C1)C2	QGJUIPDUBHWZPV-UHFFFAOYSA-N	9419005	Positive
NS00006244	Phendimetrazine	C12H17NO	CAS_RN: 634-03-7	C[C@H]1[C@@H](OCCN1C)c1ccccc1	MFOCDFTXLCYLKU-CMPLNLGQSA-N	28295	Positive
NS00006247	Rabeprazole	C18H21N3O3S	CAS_RN: 117976-89-3	COCCCOc1ccnc(CS(=O)c2nc3ccccc3[nH]2)c1C	YREYEVIYCVEVJK-UHFFFAOYSA-N	4853	Positive
NS00006256	Hydroxyhomosildenafil	C23H32N6O5S	CAS_RN: 139755-85-4	CCCc1nn(C)c2c1nc([nH]c2=O)-c1cc(ccc1OCC)S(=O)(=O)N1CCN(CCO)CC1	NEYKRKVLEWKOBI-UHFFFAOYSA-N	3929995	Positive
NS00006260	Acetovanillone	C9H10O3	CAS_RN: 498-02-2	COc1cc(ccc1O)C(C)=O	DFYRUELUNQRZTB-UHFFFAOYSA-N	21106900	Positive
NS00006264	Quinoxaline, 2,3-dimethyl-	C10H10N2	CAS_RN: 2379-55-7	Cc1nc2ccccc2nc1C	FKHNZQFCDGOQGV-UHFFFAOYSA-N	16036	Positive;Negative
NS00006266	2',4,4'-Trihydroxychalcone	C15H12O4	CAS_RN: 961-29-5	Oc1ccc(C=CC(=O)c2ccc(O)cc2O)cc1	DXDRHHKMWQZJHT-UHFFFAOYSA-N	553829	Positive;Negative
NS00006270	Benzaldehyde, 3-hydroxy-	C7H6O2	CAS_RN: 100-83-4	Oc1cccc(C=O)c1	IAVREABSGIHHMO-UHFFFAOYSA-N	21105795	Positive;Negative
NS00006277	2-Acetamidophenol	C8H9NO2	CAS_RN: 4746-61-6	CC(=O)Nc1ccccc1O	ADVGKWPZRIDURE-UHFFFAOYSA-N	11477	Positive
NS00006293	Salicylamide	C7H7NO2	CAS_RN: 65-45-2	NC(=O)c1ccccc1O	SKZKKFZAGNVIMN-UHFFFAOYSA-N	4963	Positive;Negative
NS00006312	Gefitinib	C22H24ClFN4O3	CAS_RN: 184475-35-2	COc1cc2ncnc(Nc3ccc(F)c(Cl)c3)c2cc1OCCCN1CCOCC1	XGALLCVXEZPNRQ-UHFFFAOYSA-N	110217	Positive
NS00006329	Methohexital	C14H18N2O3	CAS_RN: 151-83-7	CCC#CC(C)C1(CC=C)C(=O)NC(=O)N(C)C1=O	NZXKDOXHBHYTKP-UHFFFAOYSA-N	8683	Positive
NS00006357	Octadecanedioic acid	C18H34O4	CAS_RN: 871-70-5	OC(=O)CCCCCCCCCCCCCCCCC(O)=O	BNJOQKFENDDGSC-UHFFFAOYSA-N	63283	Positive;Negative
NS00006369	Sulfaphenazole	C15H14N4O2S	CAS_RN: 526-08-9	Nc1ccc(cc1)S(=O)(=O)Nc1ccnn1-c1ccccc1	QWCJHSGMANYXCW-UHFFFAOYSA-N	5144	Positive
NS00006373	Phenacetin	C10H13NO2	CAS_RN: 62-44-2	CCOc1ccc(NC(C)=O)cc1	CPJSUEIXXCENMM-UHFFFAOYSA-N	4590	Positive;Negative
NS00006415	Medroxyprogesterone acetate	C24H34O4	CAS_RN: 71-58-9	C[C@H]1C[C@H]2[C@@H]3CC[C@](OC(C)=O)(C(C)=O)[C@@]3(C)CC[C@@H]2[C@@]2(C)CCC(=O)C=C12	PSGAAPLEWMOORI-PEINSRQWSA-N	6043	Positive
NS00006419	Glutamine	C5H10N2O3	CAS_RN: 56-85-9	NC(CCC(N)=O)C(O)=O	ZDXPYRJPNDTMRX-UHFFFAOYSA-N	718	Positive;Negative
NS00006424	LEVODOPA	C9H11NO4	CAS_RN: 59-92-7	NC(Cc1ccc(O)c(O)c1)C(O)=O	WTDRDQBEARUVNC-UHFFFAOYSA-N	813	Positive;Negative
NS00006428	(+/-)-Methionine	C5H11NO2S	CAS_RN: 59-51-8	CSCCC(N)C(O)=O	FFEARJCKVFRZRR-UHFFFAOYSA-N	853	Positive;Negative
NS00006443	Ursolic acid	C30H48O3	CAS_RN: 77-52-1	C[C@@H]1CC[C@@]2(CC[C@]3(C)C(=CC[C@@H]4[C@@]5(C)CC[C@H](O)C(C)(C)[C@@H]5CC[C@@]34C)[C@@H]2[C@H]1C)C(O)=O	WCGUUGGRBIKTOS-GPOJBZKASA-N	58472	Positive;Negative
NS00006452	1,2-Dimethoxybenzene	C8H10O2	CAS_RN: 91-16-7	COc1ccccc1OC	ABDKAPXRBAPSQN-UHFFFAOYSA-N	13861009	Positive
NS00006455	Isobutylmethylxanthine	C10H14N4O2	CAS_RN: 28822-58-4	CC(C)Cn1c2nc[nH]c2c(=O)n(C)c1=O	APIXJSLKIYYUKG-UHFFFAOYSA-N	3627	Positive;Negative
NS00006459	Gluconolactone	C6H10O6	CAS_RN: 90-80-2	OCC1OC(=O)C(O)C(O)C1O	PHOQVHQSTUBQQK-UHFFFAOYSA-N	716	Positive;Negative
NS00006462	Prazosin	C19H21N5O4	CAS_RN: 19216-56-9	COc1cc2nc(nc(N)c2cc1OC)N1CCN(CC1)C(=O)c1ccco1	IENZQIKPVFGBNW-UHFFFAOYSA-N	4724	Positive;Negative
NS00006466	1-(4-Chloro-2,5-dimethoxyphenyl)-2-aminoethane	C10H14ClNO2	CAS_RN: 88441-14-9	COc1cc(CCN)c(OC)cc1Cl	CGKQFIWIPSIVAS-UHFFFAOYSA-N	21106221	Positive
NS00006468	Methaqualone	C16H14N2O	CAS_RN: 72-44-6	Cc1ccccc1-n1c(C)nc2ccccc2c1=O	JEYCTXHKTXCGPB-UHFFFAOYSA-N	6055	Positive
NS00006471	Isopropyl tetradecanoate	C17H34O2	CAS_RN: 110-27-0	CCCCCCCCCCCCCC(=O)OC(C)C	AXISYYRBXTVTFY-UHFFFAOYSA-N	7751	Positive
NS00006472	Gelsemine	C20H22N2O2	CAS_RN: 509-15-9	CN1C[C@@]2(C=C)C3CC4OCC3C1[C@@H]2[C@@]41C(=O)Nc2ccccc12	NFYYATWFXNPTRM-ZIWPNRSCSA-N	21249188	Positive;Negative
NS00006477	ketazolam	C20H17ClN2O3	CAS_RN: 27223-35-4	CN1c2ccc(Cl)cc2C2(OC(C)=CC(=O)N2CC1=O)c1ccccc1	PWAJCNITSBZRBL-UHFFFAOYSA-N	31110	Positive
NS00006481	Milbemectin A4	C32H46O7	CAS_RN: 51596-11-3	CCC1O[C@]2(CCC1C)C[C@@H]1C[C@@H](CC=C(C)CC(C)C=CC=C3CO[C@@H]4[C@H](O)C(C)=C[C@@H](C(=O)O1)[C@]34O)O2	VOZIAWLUULBIPN-DDMFGXRSSA-N	49697286	Positive;Negative
NS00006488	Articaine	C13H20N2O3S	CAS_RN: 23964-58-1	CCCNC(C)C(=O)Nc1c(C)csc1C(=O)OC	QTGIAADRBBLJGA-UHFFFAOYSA-N	29837	Positive
NS00006507	Ciclesonide	C32H44O7	CAS_RN: 126544-47-6	CC(C)C(=O)OCC(=O)[C@@]12O[C@@H](O[C@@H]1C[C@H]1[C@@H]3CCC4=CC(=O)C=C[C@]4(C)[C@H]3[C@@H](O)C[C@]21C)C1CCCCC1	LUKZNWIVRBCLON-GXOBDPJESA-N	5293368	Positive
NS00006532	Tadalafil	C22H19N3O4	CAS_RN: 171596-29-5	CN1CC(=O)N2[C@H](Cc3c([nH]c4ccccc34)[C@H]2c2ccc3OCOc3c2)C1=O	WOXKDUGGOYFFRN-IIBYNOLFSA-N	99301	Positive;Negative
NS00006542	N,N-Dimethyldodecan-1-amine	C14H31N	CAS_RN: 112-18-5	CCCCCCCCCCCCN(C)C	YWFWDNVOPHGWMX-UHFFFAOYSA-N	7876	Positive
NS00006554	Naphthalene-1-sulfonic acid	C10H8O3S	CAS_RN: 85-47-2	OS(=O)(=O)c1cccc2ccccc12	PSZYNBSKGUBXEH-UHFFFAOYSA-N	6553	Positive;Negative
NS00006557	1-Naphthaleneacetamide	C12H11NO	CAS_RN: 31093-43-3	NC(=O)Cc1cccc2ccccc12	XFNJVKMNNVCYEK-UHFFFAOYSA-N	6600	Positive
NS00006559	L-Domoic acid	C15H21NO6	CAS_RN: 14277-97-5	CC(C=CC=C(C)C1CNC(C1CC(O)=O)C(O)=O)C(O)=O	VZFRNCSOCOPNDB-UHFFFAOYSA-N	4703585	Positive
NS00006566	1,4-Dioxacyclohexadecane-5,16-dione	C14H24O4	CAS_RN: 54982-83-1	O=C1CCCCCCCCCCC(=O)OCCO1	GJJSUPSPZIZYPM-UHFFFAOYSA-N	37664	Positive
NS00006567	4-FluoroamfetamineÃ‚Â (4-FA)	C9H12FN	CAS_RN: 459-02-9	CC(N)Cc1ccc(F)cc1	DGXWNDGLEOIEGT-UHFFFAOYSA-N	9592	Positive
NS00006574	Isocarbophos	C11H16NO4PS	CAS_RN: 24353-61-5	COP(N)(=S)Oc1ccccc1C(=O)OC(C)C	YFVOXLJXJBQDEF-UHFFFAOYSA-N	81690	Positive
NS00006581	Pidolic acid	C5H7NO3	CAS_RN: 98-79-3	OC(=O)[C@@H]1CCC(=O)N1	ODHCTXKNWHHXJC-VKHMYHEASA-N	7127	Positive;Negative
NS00006592	Febantel	C20H22N4O6S	CAS_RN: 58306-30-2	COCC(=O)Nc1cc(Sc2ccccc2)ccc1NC(NC(=O)OC)=NC(=O)OC	HMCCXLBXIJMERM-UHFFFAOYSA-N	4514715	Positive;Negative
NS00006598	Isoniazid	C6H7N3O	CAS_RN: 54-85-3	NNC(=O)c1ccncc1	QRXWMOHMRWLFEY-UHFFFAOYSA-N	3635	Positive;Negative
NS00006605	9(10H)-Acridinone	C13H9NO	CAS_RN: 578-95-0	O=c1c2ccccc2[nH]c2ccccc12	FZEYVTFCMJSGMP-UHFFFAOYSA-N	10188539	Positive;Negative
NS00006606	5,6,7,8-Tetrahydro-2-naphthol	C10H12O	CAS_RN: 1125-78-6	Oc1ccc2CCCCc2c1	UMKXSOXZAXIOPJ-UHFFFAOYSA-N	13667	Positive;Negative
NS00006612	Adiphenine	C20H25NO2	CAS_RN: 64-95-9	CCN(CC)CCOC(=O)C(c1ccccc1)c1ccccc1	JGOAIQNSOGZNBX-UHFFFAOYSA-N	1953	Positive
NS00006614	Dodine	C13H29N3	CAS_RN: 2439-10-3	CCCCCCCCCCCCN=C(N)N	HILAYQUKKYWPJW-UHFFFAOYSA-N	7912	Positive
NS00006620	cortisone	C23H30O6	CAS_RN: 53-06-5	CC(=O)OCC(=O)[C@@]1(O)CC[C@H]2[C@@H]3CCC4=CC(=O)CC[C@]4(C)[C@H]3C(=O)C[C@]12C	ITRJWOMZKQRYTA-RFZYENFJSA-N	5543	Positive
NS00006622	Camphene	C10H16	CAS_RN: 79-92-5	CC1(C)C2CCC(C2)C1=C	CRPUJAZIXJMDBK-UHFFFAOYSA-N	6364	Positive
NS00006627	Prothionamide	C9H12N2S	CAS_RN: 14222-60-7	CCCc1cc(ccn1)C(N)=S	VRDIULHPQTYCLN-UHFFFAOYSA-N	579891	Positive
NS00006654	Fenazaquin	C20H22N2O	CAS_RN: 120928-09-8	CC(C)(C)c1ccc(CCOc2ncnc3ccccc23)cc1	DMYHGDXADUDKCQ-UHFFFAOYSA-N	77874	Positive
NS00006665	Tranexamic acid	C8H15NO2	CAS_RN: 1197-18-8	NCC1CCC(CC1)C(O)=O	GYDJEQRTZSCIOI-UHFFFAOYSA-N	5325	Positive
NS00006684	Irganox 1010	C73H108O12	CAS_RN: 6683-19-8	CC(C)(C)c1cc(CCC(=O)OCC(COC(=O)CCc2cc(c(O)c(c2)C(C)(C)C)C(C)(C)C)(COC(=O)CCc2cc(c(O)c(c2)C(C)(C)C)C(C)(C)C)COC(=O)CCc2cc(c(O)c(c2)C(C)(C)C)C(C)(C)C)cc(c1O)C(C)(C)C	BGYHLZZASRKEJE-UHFFFAOYSA-N	58351	Positive;Negative
NS00006688	stearic acid, monoester with glycerol	C21H42O4	CAS_RN: 31566-31-1	CCCCCCCCCCCCCCCCCC(=O)OCC(O)CO	VBICKXHEKHSIBG-UHFFFAOYSA-N	23095	Positive
NS00006694	Thymol	C10H14O	CAS_RN: 89-83-8	CC(C)c1ccc(C)cc1O	MGSRCZKZVOBKFT-UHFFFAOYSA-N	390923	Positive;Negative
NS00006696	Cefalonium	C20H19N4O5S2	CAS_RN: 5575-21-3	NC(=O)c1cc[n+](CC2=C(N3[C@H](SC2)[C@H](NC(=O)Cc2cccs2)C3=O)C([O-])=O)cc1	FMZXNVLFJHCSAF-DNVCBOLYSA-N	20438	Positive
NS00006711	2-(2,4,5-Trichlorophenoxy)propionic acid	C9H7Cl3O3	CAS_RN: 93-72-1	CC(Oc1cc(Cl)c(Cl)cc1Cl)C(O)=O	ZLSWBLPERHFHIS-UHFFFAOYSA-N	6891	Negative
NS00006714	Imiquimod	C14H16N4	CAS_RN: 99011-02-6	CC(C)Cn1cnc2c(N)nc3ccccc3c12	DOUYETYNHWVLEO-UHFFFAOYSA-N	51809	Positive
NS00006718	5-(Trifluoromethyl)-1,3,4-thiadiazol-2(3H)-one	C3HF3N2OS	CAS_RN: 84352-75-0	FC(F)(F)c1n[nH]c(=O)s1	JFZSAWUKZISBJM-UHFFFAOYSA-N	15046294	Negative
NS00006730	4-Aminophenol	C6H7NO	CAS_RN: 123-30-8	Nc1ccc(O)cc1	PLIKAWJENQZMHA-UHFFFAOYSA-N	392	Positive
NS00006731	Cromolyn	C23H16O11	CAS_RN: 16110-51-3	OC(COc1cccc2oc(cc(=O)c12)C(O)=O)COc1cccc2oc(cc(=O)c12)C(O)=O	IMZMKUWMOSJXDT-UHFFFAOYSA-N	2779	Positive
NS00006739	Dimethyl isophthalate	C10H10O4	CAS_RN: 1459-93-4	COC(=O)c1cccc(c1)C(=O)OC	VNGOYPQMJFJDLV-UHFFFAOYSA-N	14360	Positive
NS00006754	Tolterodine	C22H31NO	CAS_RN: 124937-51-5	CC(C)N(CC[C@@H](c1ccccc1)c1cc(C)ccc1O)C(C)C	OOGJQPCLVADCPB-FQEVSTJZSA-N	54771	Positive;Negative
NS00006755	Rifabutin	C46H62N4O11	CAS_RN: 72559-06-9	CO[C@H]1C=C/O[C@@]2(C)Oc3c(C2=O)c2C4=NC5(CCN(CC(C)C)CC5)NC4=C(NC(=O)C(C)=C/C=C[C@H](C)[C@H](O)[C@@H](C)[C@@H](O)[C@@H](C)[C@H](OC(C)=O)[C@@H]1C)C(=O)c2c(O)c3C	ATEBXHFBFRCZMA-DVAZEERGSA-N	24824093	Positive
NS00006759	2-Phenylethyl acetate	C10H12O2	CAS_RN: 103-45-7	CC(=O)OCCc1ccccc1	MDHYEMXUFSJLGV-UHFFFAOYSA-N	21105987	Positive
NS00006760	4-(2-dodecanyl)benzenesulfonic acid	C18H30O3S	CAS_RN: 2211-99-6	CCCCCCCCCCC(C)c1ccc(cc1)S(O)(=O)=O	CJTZDYDOPZRFTF-UHFFFAOYSA-N	15786	Negative
NS00006771	Tazarotene	C21H21NO2S	CAS_RN: 118292-40-3	CCOC(=O)c1ccc(nc1)C#Cc1ccc2SCCC(C)(C)c2c1	OGQICQVSFDPSEI-UHFFFAOYSA-N	5188	Positive
NS00006784	1,3-Cyclohexanedione	C6H8O2	CAS_RN: 504-02-9	O=C1CCCC(=O)C1	HJSLFCCWAKVHIW-UHFFFAOYSA-N	10004	Positive;Negative
NS00006789	1,3,4,5-tetrahydroxycyclohexanecarboxylic acid	C7H12O6	CAS_RN: 77-95-2	OC1CC(O)(CC(O)C1O)C(O)=O	AAWZDTNXLSGCEK-UHFFFAOYSA-N	1035	Positive;Negative
NS00006796	Iodoacetamide	C2H4INO	CAS_RN: 144-48-9	NC(=O)CI	PGLTVOMIXTUURA-UHFFFAOYSA-N	3596	Positive
NS00006802	4-Hydroxyphenylsulfonic acid	C6H6O4S	CAS_RN: 98-67-9	Oc1ccc(cc1)S(O)(=O)=O	FEPBITJSIHRMRT-UHFFFAOYSA-N	4601	Positive;Negative
NS00006809	Temsirolimus	C56H87NO16	CAS_RN: 162635-04-3	COC1CC(CC(C)C2CC(=O)C(C)C=C(C)C(O)C(OC)C(=O)C(C)CC(C)C=CC=CC=C(C)C(CC3CCC(C)C(O)(O3)C(=O)C(=O)N3CCCCC3C(=O)O2)OC)CCC1OC(=O)C(C)(CO)CO	CBPNZQVSJQDFBE-UHFFFAOYSA-N	19467181	Positive
NS00006812	Cinnarizine	C26H28N2	CAS_RN: 298-57-7	C(C=Cc1ccccc1)N1CCN(CC1)C(c1ccccc1)c1ccccc1	DERZBLKQOCDDDZ-JLHYYAGUSA-N	1264793	Positive
NS00006817	Terfenadine	C32H41NO2	CAS_RN: 50679-08-8	CC(C)(C)c1ccc(cc1)C(O)CCCN1CCC(CC1)C(O)(c1ccccc1)c1ccccc1	GUGOEEXESWIERI-UHFFFAOYSA-N	5212	Positive
NS00006819	Zaleplon	C17H15N5O	CAS_RN: 151319-34-5	CCN(C(C)=O)c1cccc(c1)-c1ccnc2c(cnn12)C#N	HUNXMJYCHXQEGX-UHFFFAOYSA-N	5517	Positive
NS00006825	Phloretin	C15H14O5	CAS_RN: 60-82-2	Oc1ccc(CCC(=O)c2c(O)cc(O)cc2O)cc1	VGEREEWJJVICBM-UHFFFAOYSA-N	4624	Positive;Negative
NS00006836	Nimodipine	C21H26N2O7	CAS_RN: 66085-59-4	COCCOC(=O)C1=C(C)NC(C)=C(C1c1cccc(c1)[N+]([O-])=O)C(=O)OC(C)C	UIAGMCDKSXEBJQ-UHFFFAOYSA-N	4341	Positive;Negative
NS00006840	Salicylurate	C9H9NO4	CAS_RN: 487-54-7	OC(=O)CNC(=O)c1ccccc1O	ONJSZLXSECQROL-UHFFFAOYSA-N	9835	Positive;Negative
NS00006844	Cytosine	C4H5N3O	CAS_RN: 71-30-7	Nc1ccnc(=O)[nH]1	OPTASPLRGRRNAP-UHFFFAOYSA-N	577	Positive;Negative
NS00006849	Docetaxel	C43H53NO14	CAS_RN: 114977-28-5	CC(=O)O[C@@]12CO[C@@H]1C[C@H](O)[C@]1(C)[C@@H]2[C@H](OC(=O)c2ccccc2)[C@]2(O)C[C@H](OC(=O)[C@H](O)[C@@H](NC(=O)OC(C)(C)C)c3ccccc3)C(C)=C([C@@H](O)C1=O)C2(C)C	ZDZOTLJHXYCWBA-VCVYQWHSSA-N	130581	Positive
NS00006850	Vinpocetine	C22H26N2O2	CAS_RN: 42971-09-5	CCOC(=O)C1=C[C@]2(CC)CCCN3CCc4c([C@H]23)n1c1ccccc41	DDNCQMVWWZOMLN-IRLDBZIGSA-N	392007	Positive
NS00006858	Vincamine	C21H26N2O3	CAS_RN: 1617-90-9	CC[C@@]12CCCN3CCc4c([C@H]13)n(c1ccccc41)[C@](O)(C2)C(=O)OC	RXPRRQLKFXBCSJ-GIVPXCGWSA-N	14635	Positive
NS00006865	5-Hydroxythiabendazole	C10H7N3OS	CAS_RN: 948-71-0	Oc1ccc2nc([nH]c2c1)-c1cscn1	VNENJHUOPQAPAT-UHFFFAOYSA-N	97293	Positive;Negative
NS00006868	Colistin	C52H98N16O13	CAS_RN: 1066-17-7	CCC(C)CCCC(=O)N[C@@H](CCN)C(=O)N[C@@H]([C@@H](C)O)C(=O)N[C@@H](CCN)C(=O)N[C@H]1CCNC(=O)[C@@H](NC(=O)[C@H](CCN)NC(=O)[C@H](CCN)NC(=O)[C@H](CC(C)C)NC(=O)[C@@H](CC(C)C)NC(=O)[C@H](CCN)NC1=O)[C@@H](C)O	YKQOSKADJPQZHB-QNPLFGSASA-N	4470591	Positive;Negative
NS00006874	Milbemectin	C31H44O7	CAS_RN: 51596-10-2	C[C@H]1CC[C@]2(C[C@@H]3CC(CC=C(C)C[C@@H](C)C=CC=C4CO[C@@H]5[C@H](O)C(C)=C[C@@H](C(=O)O3)[C@]45O)O2)OC1C	ZLBGSRMUSVULIE-FLYVFVGVSA-N	30988548	Negative
NS00006875	Tripropyl phosphate	C9H21O4P	CAS_RN: 513-08-6	CCCOP(=O)(OCCC)OCCC	RXPQRKFMDQNODS-UHFFFAOYSA-N	10106	Positive
NS00006879	2,3-Butanediol	C4H10O2	CAS_RN: 513-85-9	C[C@@H](O)[C@H](C)O	OWBTYPJTUOEWEK-ZXZARUISSA-N	190756	Positive
NS00006884	Desacetyl diltiazem	C20H24N2O3S	CAS_RN: 42399-40-6	COc1ccc(cc1)[C@@H]1Sc2ccccc2N(CCN(C)C)C(=O)[C@@H]1O	NZHUXMZTSSZXSB-MOPGFXCFSA-N	82743	Positive
NS00006891	Anhydrosorbitol stearate	C24H46O6	CAS_RN: 1338-41-6	CCCCCCCCCCCCCCCCCC(=O)OCC(O)[C@H]1OC[C@@H](O)[C@@H]1O	HVUMOYIDDBPOLL-IIZJTUPISA-N	14223	Positive
NS00006892	2,4-Bis(1-methyl-1-phenylethyl)phenol	C24H26O	CAS_RN: 2772-45-4	CC(C)(c1ccccc1)c1ccc(O)c(c1)C(C)(C)c1ccccc1	FMUYQRFTLHAARI-UHFFFAOYSA-N	68512	Negative
NS00006894	Cetrimonium	C19H42N	CAS_RN: 57-09-0	CCCCCCCCCCCCCCCC[N+](C)(C)C	RLGQACBPNDBWTB-UHFFFAOYSA-N	2580	Positive
NS00006900	desmethylcitalopram	C19H19FN2O	CAS_RN: 62498-67-3	CNCCCC1(OCc2cc(ccc12)C#N)c1ccc(F)cc1	PTJADDMMFYXMMG-UHFFFAOYSA-N	142424	Positive
NS00006901	Sulindac	C20H17FO3S	CAS_RN: 38194-50-2	CC1=C(CC(O)=O)c2cc(F)ccc2C1=C/c1ccc(cc1)S(C)=O	MLKXDPUZXIRXEP-MFOYZWKCSA-N	1265915	Positive
NS00006903	Butylate	C11H23NOS	CAS_RN: 2008-41-5	CCSC(=O)N(CC(C)C)CC(C)C	BMTAFVWTTFSTOG-UHFFFAOYSA-N	15357	Positive
NS00006918	mometasone	C27H30Cl2O6	CAS_RN: 83919-23-7	C[C@@H]1C[C@H]2[C@@H]3CCC4=CC(=O)C=C[C@]4(C)[C@@]3(Cl)[C@@H](O)C[C@]2(C)[C@@]1(OC(=O)c1ccco1)C(=O)CCl	WOFMFGQZHJDGCX-ZULDAHANSA-N	390091	Positive
NS00006920	Kavain	C14H14O3	CAS_RN: 500-64-1	COC1=CC(=O)OC(C1)C=Cc1ccccc1	XEAQIWGXBXCYFX-BQYQJAHWSA-N	4520267	Positive
NS00006933	Tryptamine	C10H12N2	CAS_RN: 61-54-1	NCCc1c[nH]c2ccccc12	APJYDQYYACXCRM-UHFFFAOYSA-N	1118	Positive
NS00006955	Denatonium benzoate	C21H29N2O	CAS_RN: 3734-33-6	CC[N+](CC)(CC(=O)Nc1c(C)cccc1C)Cc1ccccc1	ZFQMTVNLDNXRNQ-UHFFFAOYSA-O	14735	Positive
NS00006965	Methanesulfonic acid--{(3R)-5-methyl-3-[(morpholin-4-yl)methyl]-2,3-dihydro[1,4]oxazino[2,3,4-hi]indol-6-yl}(naphthalen-1-yl)methanone (1/1)	C27H26N2O3	CAS_RN: 131543-23-2	Cc1c(C(=O)c2cccc3ccccc23)c2cccc3OCC(CN4CCOCC4)n1c23	HQVHOQAKMCMIIM-UHFFFAOYSA-N	5487	Positive
NS00006969	prolinate	C15H23N	CAS_RN: 493-92-5	CCCC(Cc1ccccc1)N1CCCC1	OJCPSBCUMRIPFL-UHFFFAOYSA-N	13930	Positive
NS00006974	Indinavir	C36H47N5O4	CAS_RN: 150378-17-9	CC(C)(C)N=C(O)[C@@H]1CN(Cc2cccnc2)CCN1C[C@@H](O)C[C@H](Cc1ccccc1)C(O)=N[C@@H]1[C@H](O)Cc2ccccc12	CBVCZFGXHXORBI-NPEQWFDUSA-N	4515036	Positive;Negative
NS00006978	AM-2201	C24H22FNO	CAS_RN: 335161-24-5	FCCCCCn1cc(C(=O)c2cccc3ccccc23)c2ccccc12	ALQFAGFPQCBPED-UHFFFAOYSA-N	24751884	Positive
NS00006987	Benzoic acid, 5-(2,4-dichlorophenoxy)-2-nitro-	C13H7Cl2NO5	CAS_RN: 53774-07-5	OC(=O)c1cc(Oc2ccc(Cl)cc2Cl)ccc1[N+]([O-])=O	IUSYSZLVZMUVDO-UHFFFAOYSA-N	131044	Negative
NS00006991	alpha-Ketoadipic acid	C6H8O5	CAS_RN: 3184-35-8	OC(=O)CCCC(=O)C(O)=O	FGSBNBBHOZHUBO-UHFFFAOYSA-N	70	Negative
NS00006994	Mycophenolate mofetil	C23H31NO7	CAS_RN: 128794-94-5	COc1c(C)c2COC(=O)c2c(O)c1CC=C(/C)CCC(=O)OCCN1CCOCC1	RTGDFNSFWBGLEC-SYZQJQIISA-N	4444535	Positive
NS00007001	Dabigatran etexilate	C34H41N7O5	CAS_RN: 211915-06-9	CCCCCCOC(=O)N=C(N)c1ccc(NCc2nc3cc(ccc3n2C)C(=O)N(CCC(=O)OCC)c2ccccn2)cc1	KSGXQBZTULBEEQ-UHFFFAOYSA-N	4948999	Positive
NS00007014	bethanechol	C7H17N2O2	CAS_RN: 674-38-4	CC(C[N+](C)(C)C)OC(N)=O	NZUPCNDJBJXXRF-UHFFFAOYSA-O	2280	Positive
NS00007024	Pyridafol	C10H7ClN2O	CAS_RN: 40020-01-7	Clc1cc(=O)c(n[nH]1)-c1ccccc1	ZUSHSDOEVHPTCU-UHFFFAOYSA-N	83345	Positive
NS00007027	Ceftriaxone	C18H18N8O7S3	CAS_RN: 73384-59-5	CON=C(/C(=O)N[C@H]1[C@H]2SCC(CSc3nc(=O)c(=O)[nH]n3C)=C(N2C1=O)C(O)=O)c1csc(N)n1	VAAUVRVFOQPIGI-SPQHTLEESA-N	4586394	Positive
NS00007039	1,5-Dicaffeoylquinic acid	C25H24O12	CAS_RN: 30964-13-7	O[C@@H]1C[C@](C[C@@H](OC(=O)C=Cc2ccc(O)c(O)c2)[C@H]1O)(OC(=O)C=Cc1ccc(O)c(O)c1)C(O)=O	YDDUMTOHNYZQPO-RVXRWRFUSA-N	4445082	Positive;Negative
NS00007079	1-Butanamine, 3-methyl-	C5H13N	CAS_RN: 107-85-7	CC(C)CCN	BMFVGAAISNGQNM-UHFFFAOYSA-N	7606	Positive
NS00007085	1-(1H-Indol-5-yl)propan-2-amine	C11H14N2	CAS_RN: 3784-30-3	CC(N)Cc1ccc2[nH]ccc2c1	AULGMISRJWGTBA-UHFFFAOYSA-N	25991467	Positive
NS00007114	Benzyl 2-naphthyl ether	C17H14O	CAS_RN: 613-62-7	C(Oc1ccc2ccccc2c1)c1ccccc1	WLTCCDHHWYAMCG-UHFFFAOYSA-N	109701	Positive
NS00007117	Rotenone	C23H22O6	CAS_RN: 83-79-4	COc1cc2OC[C@H]3Oc4c5C[C@@H](Oc5ccc4C(=O)[C@H]3c2cc1OC)C(C)=C	JUVIOZPCNVVQFO-HBGVWJBISA-N	6500	Positive
NS00007126	3-Hydroxy-2-naphthoic acid	C11H8O3	CAS_RN: 92-70-6	OC(=O)c1cc2ccccc2cc1O	ALKYHXVLJMQRLQ-UHFFFAOYSA-N	6837	Negative
NS00007130	Catechol	C6H6O2	CAS_RN: 120-80-9	Oc1ccccc1O	YCIMNLLNPGFGHC-UHFFFAOYSA-N	13837760	Positive;Negative
NS00007147	1-Naphthalenecarboxaldehyde, 2-hydroxy-	C11H8O2	CAS_RN: 708-06-5	Oc1ccc2ccccc2c1C=O	NTCCNERMXRIPTR-UHFFFAOYSA-N	12291	Positive;Negative
NS00007154	Moxonidine	C9H12ClN5O	CAS_RN: 75438-57-2	COc1nc(C)nc(Cl)c1NC1=NCCN1	WPNJAUFVNXKLIM-UHFFFAOYSA-N	4645	Positive
NS00007160	Clofarabine	C10H11ClFN5O3	CAS_RN: 123318-82-1	Nc1nc(Cl)nc2n(cnc12)[C@@H]1O[C@H](CO)[C@@H](O)[C@@H]1F	WDDPHFBMKLOVOX-AYQXTPAHSA-N	106472	Positive
NS00007169	Brompheniramine	C16H19BrN2	CAS_RN: 86-22-6	CN(C)CCC(c1ccc(Br)cc1)c1ccccn1	ZDIGNSYAACHWNL-UHFFFAOYSA-N	6573	Positive
NS00007179	Clomethiazole	C6H8ClNS	CAS_RN: 533-45-9	Cc1ncsc1CCCl	PCLITLDOTJTVDJ-UHFFFAOYSA-N	10327	Positive
NS00007182	Voriconazole	C16H14F3N5O	CAS_RN: 137234-62-9	C[C@@H](c1ncncc1F)[C@](O)(Cn1cncn1)c1ccc(F)cc1F	BCEHBSKCWLPMDN-MGPLVRAMSA-N	64684	Positive;Negative
NS00007188	Serotonin	C10H12N2O	CAS_RN: 50-67-9	NCCc1c[nH]c2ccc(O)cc12	QZAYGJVTTNCVMB-UHFFFAOYSA-N	5013	Positive
NS00007198	Methenolone	C20H30O2	CAS_RN: 153-00-4	CC1=CC(=O)C[C@@H]2CCC3C4CCC(O)C4(C)CCC3C12C	ANJQEDFWRSLVBR-HARDYTLKSA-N	2301378	Positive
NS00007208	Dicrotophos	C8H16NO5P	CAS_RN: 141-66-2	COP(=O)(OC)OC(C)=CC(=O)N(C)C	VEENJGZXVHKXNB-VOTSOKGWSA-N	4522051	Positive
NS00007209	Dicyclohexyl sulfosuccinic acid	C16H26O7S	CAS_RN: 137361-04-7	OS(=O)(=O)C(CC(=O)OC1CCCCC1)C(=O)OC1CCCCC1	QPSVFNQMURAADJ-UHFFFAOYSA-N	82099	Positive
NS00007214	D-Fructose	C6H12O6	CAS_RN: 57-48-7	OC[C@@H](O)[C@@H](O)[C@H](O)C(=O)CO	BJHIKXHVCXFQLS-UYFOZJQFSA-N	5764	Negative
NS00007229	Carminic acid	C22H20O13	CAS_RN: 1260-17-9	Cc1c(C(O)=O)c(O)cc2C(=O)c3c(O)c(O)c(C4OC(CO)C(O)C(O)C4O)c(O)c3C(=O)c12	DGQLVPJVXFOQEV-UHFFFAOYSA-N	8430568	Positive;Negative
NS00007248	4-MethylethcathinoneÃ‚Â (4-MEC,Ã‚Â NRG-2)	C12H17NO	CAS_RN: 1225617-18-4	CCNC(C)C(=O)c1ccc(C)cc1	ZOXZWYWOECCBSH-UHFFFAOYSA-N	25630091	Positive
NS00007261	Folic acid	C19H19N7O6	CAS_RN: 59-30-3	Nc1nc(=O)c2nc(CNc3ccc(cc3)C(=O)N[C@@H](CCC(O)=O)C(O)=O)cnc2[nH]1	OVBPIULPVIDEAO-LBPRGKRZSA-N	5815	Positive;Negative
NS00007266	Ethisterone	C21H28O2	CAS_RN: 434-03-7	C[C@]12CC[C@H]3[C@@H](CCC4=CC(=O)CC[C@]34C)[C@@H]1CC[C@@]2(O)C#C	CHNXZKVNWQUJIB-CEGNMAFCSA-N	4447612	Positive
NS00007278	Fenfuram	C12H11NO2	CAS_RN: 24691-80-3	Cc1occc1C(=O)Nc1ccccc1	JFSPBVWPKOEZCB-UHFFFAOYSA-N	81792	Positive
NS00007287	Papaverine	C20H21NO4	CAS_RN: 58-74-2	COc1ccc(Cc2nccc3cc(OC)c(OC)cc23)cc1OC	XQYZDYMELSJDRZ-UHFFFAOYSA-N	4518	Positive
NS00007289	Mesterolone	C20H32O2	CAS_RN: 1424-00-6	C[C@H]1CC(=O)C[C@@H]2CC[C@H]3[C@@H]4CC[C@H](O)[C@@]4(C)CC[C@@H]3[C@@]12C	UXYRZJKIQKRJCF-TZPFWLJSSA-N	14296	Positive
NS00007300	17beta-Trenbolone	C18H22O2	CAS_RN: 10161-33-8	CC12C=CC3=C4CCC(=O)C=C4CCC3C1CCC2O	MEHHPFQKXOUFFV-UHFFFAOYSA-N	3306758	Positive
NS00007302	Nicergoline	C24H26BrN3O3	CAS_RN: 27848-84-6	CO[C@]12C[C@@H](COC(=O)c3cncc(Br)c3)C[NH+](C)[C@@H]1Cc1cn(C)c3cccc2c13	YSEXMKHXIOCEJA-FVFQAYNVSA-O	10043731	Positive
NS00007322	Desmethylsildenafil	C21H28N6O4S	CAS_RN: 139755-82-1	CCCc1nn(C)c2c1nc([nH]c2=O)-c1cc(ccc1OCC)S(=O)(=O)N1CCNCC1	UZTKBZXHEOVDRL-UHFFFAOYSA-N	4932278	Positive
NS00007335	Citric acid	C6H8O7	CAS_RN: 77-92-9	OC(=O)CC(O)(CC(O)=O)C(O)=O	KRKNYBCHXYNGOX-UHFFFAOYSA-N	305	Positive;Negative
NS00007338	2-Methylbutanoic acid	C5H10O2	CAS_RN: 116-53-0	CCC(C)C(O)=O	WLAMNBDJUVNPJU-UHFFFAOYSA-N	8012	Positive
NS00007344	AM-2233	C22H23IN2O	CAS_RN: 444912-75-8	CN1CCCCC1Cn1cc(C(=O)c2ccccc2I)c2ccccc12	KSLCYQTUSSEGPT-UHFFFAOYSA-N	8401830	Positive
NS00007349	Methazolamide	C5H8N4O3S2	CAS_RN: 554-57-4	CC(=O)N=c1sc(nn1C)S(N)(=O)=O	FLOSMHQXBMRNHR-UHFFFAOYSA-N	3958	Positive
NS00007358	2-Hydroxy-3-methylbenzoic acid	C8H8O3	CAS_RN: 83-40-9	Cc1cccc(C(O)=O)c1O	WHSXTWFYRGOBGO-UHFFFAOYSA-N	6482	Positive;Negative
NS00007361	2-Methylpentanedioic acid	C6H10O4	CAS_RN: 617-62-9	CC(CCC(O)=O)C(O)=O	AQYCMVICBNBXNA-UHFFFAOYSA-N	11549	Positive;Negative
NS00007368	Zolmitriptan	C16H21N3O2	CAS_RN: 139264-17-8	CN(C)CCc1c[nH]c2ccc(C[C@@H]3COC(=O)N3)cc12	ULSDMUVEXKOYBU-CYBMUJFWSA-N	390013	Positive
NS00007393	[5-(2-Fluorophenyl)-1-pentyl-1H-pyrrol-3-yl](naphthalen-1-yl)methanone	C26H24FNO	CAS_RN: 914458-26-7	CCCCCn1cc(cc1-c1ccccc1F)C(=O)c1cccc2ccccc12	WYNZPDDTQGVCLZ-UHFFFAOYSA-N	13178178	Positive
NS00007402	Lactulose	C12H22O11	CAS_RN: 4618-18-2	OCC1OC(O)(CO)C(O)C1OC1OC(CO)C(O)C(O)C1O	JCQLYHFGKNRPGE-UHFFFAOYSA-N	3737	Positive;Negative
NS00007403	cystine	C6H12N2O4S2	CAS_RN: 56-89-3	N[C@@H](CSSC[C@H](N)C(O)=O)C(O)=O	LEVWYRKDKASIDU-IMJSIDKUSA-N	60997	Positive;Negative
NS00007413	Triphthasine	C21H24F3N3S	CAS_RN: 117-89-5	CN1CCN(CCCN2c3ccccc3Sc3ccc(cc23)C(F)(F)F)CC1	ZEWQUBUPAILYHI-UHFFFAOYSA-N	5365	Positive
NS00007447	Apomorphine	C17H17NO2	CAS_RN: 58-00-4	CN1CCc2cccc-3c2C1Cc1ccc(O)c(O)c-31	VMWNQDUVQKEIOC-UHFFFAOYSA-N	2129	Positive
NS00007448	metabolite BH 479-11 of Metazachlor	C15H19N3O2S	-	Cc1cccc(C)c1N(Cn1cccn1)C(=O)CS(C)=O	GFGYMDAFJMPNCC-UHFFFAOYSA-N	26470876	Positive
NS00007450	myo-Inositol hexakisphosphate	C6H18O24P6	CAS_RN: 83-86-3	OP(O)(=O)O[C@H]1[C@H](OP(O)(O)=O)[C@@H](OP(O)(O)=O)[C@H](OP(O)(O)=O)[C@H](OP(O)(O)=O)[C@@H]1OP(O)(O)=O	IMQLKJBTEOYOSI-GPIVLXJGSA-N	16735966	Positive;Negative
NS00007454	Cinnamein	C16H14O2	CAS_RN: 103-41-3	O=C(OCc1ccccc1)C=Cc1ccccc1	NGHOLYJTSCBCGC-VAWYXSNFSA-N	4437893	Positive;Negative
NS00007456	ecgonine	C9H15NO3	CAS_RN: 481-37-8	CN1C2CCC1[C@H]([C@@H](O)C2)C(O)=O	PHMBVCPLDPDESM-RLXKETGRSA-N	391305	Positive;Negative
NS00007487	Benactyzine	C20H25NO3	CAS_RN: 302-40-9	CCN(CC)CCOC(=O)C(O)(c1ccccc1)c1ccccc1	IVQOFBKHQCTVQV-UHFFFAOYSA-N	8966	Positive
NS00007495	Xanthosine	C10H12N4O6	CAS_RN: 146-80-5	OCC1OC(C(O)C1O)n1cnc2c1[nH]c(=O)[nH]c2=O	UBORTCNDUKBEOP-UHFFFAOYSA-N	1152	Positive;Negative
NS00007504	Cadaverine	C5H14N2	CAS_RN: 462-94-2	NCCCCCN	VHRGRCVQAFMJIZ-UHFFFAOYSA-N	13866593	Positive
NS00007508	2-FluoroamfetamineÃ‚Â (2-FA)	C9H12FN	CAS_RN: 1716-60-5	CC(N)Cc1ccccc1F	GDSXNLDTQFFIEU-UHFFFAOYSA-N	108441	Positive
NS00007515	2,4-Diaminotoluene	C7H10N2	CAS_RN: 95-80-7	Cc1ccc(N)cc1N	VOZKAJLKRJDJLL-UHFFFAOYSA-N	6991	Positive
NS00007526	cis-1-(3-chloroallyl)-3,5,7-triaza-1-azoniaadamantane	C9H16ClN4	CAS_RN: 51229-78-8	ClC=C/C[N+]12CN3CN(CN(C3)C1)C2	LDLCEGCJYSDJLX-UPHRSURJSA-N	4721001	Positive
NS00007527	Hydralazine	C8H8N4	CAS_RN: 86-54-4	NNc1nncc2ccccc12	RPTUSVTUFVMDQK-UHFFFAOYSA-N	3511	Positive
NS00007529	2,4,5-Trichlorophenol	C6H3Cl3O	CAS_RN: 95-95-4	Oc1cc(Cl)c(Cl)cc1Cl	LHJGJYXLEPZJPM-UHFFFAOYSA-N	7001	Negative
NS00007543	3-Methylfentanyl	C23H30N2O	CAS_RN: 42045-86-3	CCC(=O)N(C1CCN(CCc2ccccc2)CC1C)c1ccccc1	MLQRZXNZHAOCHQ-UHFFFAOYSA-N	55844	Positive
NS00007545	Carteolol	C16H24N2O3	CAS_RN: 51781-06-7	CC(C)(C)NCC(O)COc1cccc2NC(=O)CCc12	LWAFSWPYPHEXKX-UHFFFAOYSA-N	2485	Positive
NS00007560	Pilocarpine	C11H16N2O2	CAS_RN: 92-13-7	CC[C@H]1[C@@H](Cc2cncn2C)COC1=O	QCHFTSOMWOSFHM-WPRPVWTQSA-N	5699	Positive
NS00007570	Azatadine	C20H22N2	CAS_RN: 3964-81-6	CN1CCC(CC1)=C1c2ccccc2CCc2cccnc12	SEBMTIQKRHYNIT-UHFFFAOYSA-N	18709	Positive
NS00007571	Nitrendipine	C18H20N2O6	CAS_RN: 39562-70-4	CCOC(=O)C1=C(C)NC(C)=C(C1c1cccc(c1)[N+]([O-])=O)C(=O)OC	PVHUJELLJLJGLN-UHFFFAOYSA-N	4351	Positive;Negative
NS00007573	3,5,3'-Triiodothyronine	C15H12I3NO4	CAS_RN: 6893-02-3	NC(Cc1cc(I)c(Oc2ccc(O)c(I)c2)c(I)c1)C(O)=O	AUYYCJSJGJYCDS-UHFFFAOYSA-N	838	Positive;Negative
NS00007577	Lomefloxacin	C17H19F2N3O3	CAS_RN: 98079-51-7	CCn1cc(C(O)=O)c(=O)c2cc(F)c(N3CCNC(C)C3)c(F)c12	ZEKZLJVOYLTDKK-UHFFFAOYSA-N	3811	Positive
NS00007578	spaglumic acid	C11H16N2O8	CAS_RN: 4910-46-7	CC(=O)N[C@@H](CC(O)=O)C(=O)N[C@@H](CCC(O)=O)C(O)=O	OPVPGKGADVGKTG-BQBZGAKWSA-N	164080	Positive;Negative
NS00007581	Inositol	C6H12O6	CAS_RN: 6917-35-7	OC1C(O)C(O)C(O)C(O)C1O	CDAISMWEOUEBRE-UHFFFAOYSA-N	868	Negative
NS00007584	Dimethyl succinate	C6H10O4	CAS_RN: 106-65-0	COC(=O)CCC(=O)OC	MUXOBHXGJLMRAB-UHFFFAOYSA-N	13848341	Positive
NS00007587	Flavanone	C15H12O2	CAS_RN: 487-26-3	O=C1CC(Oc2ccccc12)c1ccccc1	ZONYXWQDUYMKFB-UHFFFAOYSA-N	9833	Positive
NS00007611	Morphine-3-glucuronide	C23H27NO9	CAS_RN: 20290-09-9	CN1CC[C@@]23[C@H]4Oc5c2c(C[C@@H]1[C@@H]3C=C[C@@H]4O)ccc5O[C@@H]1O[C@@H]([C@@H](O)[C@H](O)[C@H]1O)C(O)=O	WAEXKFONHRHFBZ-ZXDZBKESSA-N	4588593	Positive;Negative
NS00007629	D-Glucose	C6H12O6	CAS_RN: 50-99-7	OCC1OC(O)C(O)C(O)C1O	WQZGKKKJIJFFOK-UHFFFAOYSA-N	201	Positive;Negative
NS00007640	Butylamine	C4H11N	CAS_RN: 109-73-9	CCCCN	HQABUPZFAYXKJW-UHFFFAOYSA-N	7716	Positive
NS00007642	Methylenebutanedioic acid	C5H6O4	CAS_RN: 97-65-4	OC(=O)CC(=C)C(O)=O	LVHBHZANLOWSRM-UHFFFAOYSA-N	789	Negative
NS00007649	p-Synephrine	C9H13NO2	CAS_RN: 94-07-5	CNCC(O)c1ccc(O)cc1	YRCWQPVGYLYSOX-UHFFFAOYSA-N	6904	Positive
NS00007655	Methoxamine	C11H17NO3	CAS_RN: 390-28-3	COc1ccc(OC)c(c1)C(O)C(C)N	WJAJPNHVVFWKKL-UHFFFAOYSA-N	5857	Positive
NS00007664	Agomelatine	C15H17NO2	CAS_RN: 138112-76-2	COc1ccc2cccc(CCNC(C)=O)c2c1	YJYPHIXNFHFHND-UHFFFAOYSA-N	74141	Positive
NS00007673	Bendroflumethiazide	C15H14F3N3O4S2	CAS_RN: 73-48-3	NS(=O)(=O)c1cc2c(NC(Cc3ccccc3)NS2(=O)=O)cc1C(F)(F)F	HDWIHXWEUNVBIY-UHFFFAOYSA-N	2225	Positive
NS00007681	Dichlorophen	C13H10Cl2O2	CAS_RN: 97-23-4	Oc1ccc(Cl)cc1Cc1cc(Cl)ccc1O	MDNWOSOZYLHTCG-UHFFFAOYSA-N	2929	Negative
NS00007682	Fluorometholone	C22H29FO4	CAS_RN: 426-13-1	C[C@H]1C[C@H]2[C@@H]3CC[C@](O)(C(C)=O)[C@@]3(C)C[C@H](O)[C@]2(F)[C@@]2(C)C=CC(=O)C=C12	FAOZLTXFLGPHNG-KNAQIMQKSA-N	9494	Positive
NS00007684	Riboflavin	C17H20N4O6	CAS_RN: 83-88-5	Cc1cc2nc3c(nc(=O)[nH]c3=O)n(CC(O)C(O)C(O)CO)c2cc1C	AUNGANRZJHBGPY-UHFFFAOYSA-N	1043	Positive;Negative
NS00007687	Daidzin (Daidzein-7-O-ÃŽÂ²-D-glucopyranoside)	C21H20O9	CAS_RN: 552-66-9	OCC1OC(Oc2ccc3c(c2)occ(-c2ccc(O)cc2)c3=O)C(O)C(O)C1O	KYQZWONCHDNPDP-UHFFFAOYSA-N	3394584	Positive;Negative
NS00007694	Methidathion	C6H11N2O4PS3	CAS_RN: 950-37-8	COc1nn(CSP(=S)(OC)OC)c(=O)s1	MEBQXILRKZHVCX-UHFFFAOYSA-N	13115	Positive
NS00007697	Pizotyline	C19H21NS	CAS_RN: 15574-96-6	CN1CCC(CC1)=C1c2ccsc2CCc2ccccc12	FIADGNVRKBPQEU-UHFFFAOYSA-N	25497	Positive
NS00007699	isoascorbic acid	C6H8O6	CAS_RN: 89-65-6	OCC(O)C1OC(=O)C(O)=C1O	CIWBSHSKHKDKBQ-UHFFFAOYSA-N	10437567	Positive;Negative
NS00007702	Amantadine	C10H17N	CAS_RN: 768-94-5	NC12CC3CC(CC(C3)C1)C2	DKNWSYNQZKUICI-UHFFFAOYSA-N	NA	Positive
NS00007710	2-Methyl-4,6-dinitrophenol	C7H6N2O5	CAS_RN: 534-52-1	Cc1cc(cc(c1O)[N+]([O-])=O)[N+]([O-])=O	ZXVONLUNISGICL-UHFFFAOYSA-N	10343	Negative
NS00007718	Dimethachlor	C13H18ClNO2	CAS_RN: 50563-36-5	COCCN(C(=O)CCl)c1c(C)cccc1C	SCCDDNKJYDZXMM-UHFFFAOYSA-N	36319	Positive
NS00007720	Phentolamine	C17H19N3O	CAS_RN: 50-60-2	Cc1ccc(cc1)N(CC1=NCCN1)c1cccc(O)c1	MRBDMNSDAVCSSF-UHFFFAOYSA-N	NA	Positive
NS00007731	Scopoletin	C10H8O4	CAS_RN: 92-61-5	COc1cc2ccc(=O)oc2cc1O	RODXRVNMMDRFIK-UHFFFAOYSA-N	4444113	Positive;Negative
NS00007739	Isocaffeine	C8H10N4O2	CAS_RN: 519-32-4	Cn1cnc2c1n(C)c(=O)n(C)c2=O	LPHGQDQBBGAPDZ-UHFFFAOYSA-N	1286	Positive
NS00007742	Bimatoprost	C25H37NO4	CAS_RN: 155206-00-1	CCNC(=O)CCCC=C/C[C@H]1[C@@H](O)C[C@@H](O)[C@@H]1C=C[C@@H](O)CCc1ccccc1	AQOKCDNYWBIDND-FTOWTWDKSA-N	25948410	Positive
NS00007746	N-Butylbenzenesulfonamide	C10H15NO2S	CAS_RN: 3622-84-2	CCCCNS(=O)(=O)c1ccccc1	IPRJXAGUEGOFGG-UHFFFAOYSA-N	39362196	Positive;Negative
NS00007748	Oxazepam	C15H11ClN2O2	CAS_RN: 604-75-1	OC1N=C(c2ccccc2)c2cc(Cl)ccc2NC1=O	ADIMAYPTOBDMTL-UHFFFAOYSA-N	4455	Positive;Negative
NS00007756	Remifentanil	C20H28N2O5	CAS_RN: 132875-61-7	CCC(=O)N(c1ccccc1)C1(CCN(CCC(=O)OC)CC1)C(=O)OC	ZTVQQQVZCWLTDF-UHFFFAOYSA-N	54803	Positive
NS00007769	2,4,6-Trichlorophenol	C6H3Cl3O	CAS_RN: 88-06-2	Oc1c(Cl)cc(Cl)cc1Cl	LINPIYWFGCPVIE-UHFFFAOYSA-N	21106172	Negative
NS00007770	Apigenin	C15H10O5	CAS_RN: 520-36-5	Oc1ccc(cc1)-c1cc(=O)c2c(O)cc(O)cc2o1	KZNIFHPLKGYRTM-UHFFFAOYSA-N	4444100	Positive;Negative
NS00007778	2-Methylamino-1-(3,4-Methylenedioxyphenyl)butan-1-oneÃ‚Â (bkMBDB,Ã‚Â butylone)	C12H15NO3	CAS_RN: 17762-90-2	CCC(NC)C(=O)c1ccc2OCOc2c1	CGKQZIULZRXRRJ-UHFFFAOYSA-N	21106270	Positive
NS00007779	Halazepam	C17H12ClF3N2O	CAS_RN: 23092-17-3	FC(F)(F)CN1c2ccc(Cl)cc2C(=NCC1=O)c1ccccc1	WYCLKVQLVUQKNZ-UHFFFAOYSA-N	29343	Positive
NS00007781	Saccharin	C7H5NO3S	CAS_RN: 81-07-2	O=C1NS(=O)(=O)c2ccccc12	CVHZOJJKTDOEJC-UHFFFAOYSA-N	4959	Negative
NS00007782	N,N'-Diethylcarbanilide	C17H20N2O	CAS_RN: 85-98-3	CCN(C(=O)N(CC)c1ccccc1)c1ccccc1	PZIMIYVOZBTARW-UHFFFAOYSA-N	6567	Positive
NS00007784	Perindoprilat	C17H28N2O5	CAS_RN: 95153-31-4	CCC[C@H](N[C@@H](C)C(=O)N1[C@H]2CCCC[C@H]2C[C@H]1C(O)=O)C(O)=O	ODAIHABQVKJNIY-PEDHHIEDSA-N	65017	Positive
NS00007787	Aliskiren	C30H53N3O6	CAS_RN: 173334-57-1	COCCCOc1cc(C[C@@H](C[C@H](N)[C@@H](O)C[C@@H](C(C)C)C(=O)NCC(C)(C)C(N)=O)C(C)C)ccc1OC	UXOWGYHJODZGMF-QORCZRPOSA-N	4591452	Positive;Negative
NS00007789	2,5-dimethyoxy-4-(i)-propylthiophenethylamineÃ‚Â (2C-T-4)	C13H21NO2S	CAS_RN: 207740-25-8	COc1cc(SC(C)C)c(OC)cc1CCN	HDYZSVKZKDPLDT-UHFFFAOYSA-N	21106232	Positive
NS00007790	Benzoic acid, 2,5-dihydroxy-	C7H6O4	CAS_RN: 490-79-9	OC(=O)c1cc(O)ccc1O	WXTMDXOMEHJXQO-UHFFFAOYSA-N	3350	Positive;Negative
NS00007794	Cefazolin	C14H14N8O4S3	CAS_RN: 25953-19-9	Cc1nnc(SCC2=C(N3C(SC2)C(NC(=O)Cn2cnnn2)C3=O)C(O)=O)s1	MLYYVTUWGNIJIB-UHFFFAOYSA-N	2519	Positive;Negative
NS00007797	Quinoxaline	C8H6N2	CAS_RN: 91-19-0	c1ccc2nccnc2c1	XSCHRSMBECNVNS-UHFFFAOYSA-N	21106470	Positive
NS00007804	3,3'-Thiodipropionic acid	C6H10O4S	CAS_RN: 111-17-1	OC(=O)CCSCCC(O)=O	ODJQKYXPKWQWNK-UHFFFAOYSA-N	7805	Positive;Negative
NS00007807	Farnesol	C15H26O	CAS_RN: 4602-84-0	CC(C)=CCCC(C)=CCCC(C)=CCO	CRDAMVZIKSXKFV-YFVJMOTDSA-N	392816	Positive;Negative
NS00007809	Neotame	C20H30N2O5	CAS_RN: 165450-17-9	COC(=O)C(Cc1ccccc1)NC(=O)C(CC(O)=O)NCCC(C)(C)C	HLIAVLHNDJUHFG-UHFFFAOYSA-N	3032042	Positive;Negative
NS00007810	Sparfloxacin	C19H22F2N4O3	CAS_RN: 110871-86-8	C[C@H]1CN(C[C@@H](C)N1)c1c(F)c(N)c2c(c1F)n(cc(C(O)=O)c2=O)C1CC1	DZZWHBIBMUVIIW-DTORHVGOSA-N	54517	Positive;Negative
NS00007812	Guaifenesin	C10H14O4	CAS_RN: 93-14-1	COc1ccccc1OCC(O)CO	HSRJKNPTNIJEKV-UHFFFAOYSA-N	3396	Positive
NS00007814	Desmethyldiazepam	C15H11ClN2O	CAS_RN: 1088-11-5	Clc1ccc2NC(=O)CN=C(c3ccccc3)c2c1	AKPLHCDWDRPJGD-UHFFFAOYSA-N	2890	Positive;Negative
NS00007815	Gliquidone	C27H33N3O6S	CAS_RN: 33342-05-1	COc1ccc2c(c1)C(=O)N(CCc1ccc(cc1)S(=O)(=O)NC(=O)NC1CCCCC1)C(=O)C2(C)C	LLJFMFZYVVLQKT-UHFFFAOYSA-N	82719	Positive
NS00007817	Salinomycin	C42H70O11	CAS_RN: 53003-10-4	CC[C@H]([C@H]1CC[C@H](C)[C@@H](O1)[C@@H](C)[C@H](O)[C@H](C)C(=O)[C@H](CC)[C@H]1O[C@@]2(O[C@@]3(CC[C@](C)(O3)[C@H]3CC[C@](O)(CC)[C@H](C)O3)[C@H](O)C=C2)[C@H](C)C[C@@H]1C)C(O)=O	KQXDHUJYNAXLNZ-XQSDOZFQSA-N	2342058	Positive
NS00007819	Nifuroxazide	C12H9N3O5	CAS_RN: 965-52-6	Oc1ccc(cc1)C(=O)NN=Cc1ccc(o1)[N+]([O-])=O	YCWSUKQGVSGXJO-NTUHNPAUSA-N	4495115	Positive
NS00007820	Viloxazine	C13H19NO3	CAS_RN: 46817-91-8	CCOc1ccccc1OCC1CNCCO1	YWPHCCPCQOJSGZ-UHFFFAOYSA-N	5464	Positive
NS00007829	alpha-Cyclodextrin	C36H60O30	CAS_RN: 10016-20-3	OC[C@H]1O[C@@H]2O[C@@H]3[C@@H](CO)O[C@H](O[C@@H]4[C@@H](CO)O[C@H](O[C@@H]5[C@@H](CO)O[C@H](O[C@@H]6[C@@H](CO)O[C@H](O[C@@H]7[C@@H](CO)O[C@H](O[C@H]1[C@H](O)[C@H]2O)[C@H](O)[C@H]7O)[C@H](O)[C@H]6O)[C@H](O)[C@H]5O)[C@H](O)[C@H]4O)[C@H](O)[C@H]3O	HFHDHCJBZVLPGP-RWMJIURBSA-N	392705	Positive;Negative
NS00007832	2-(Methylthio)benzothiazole	C8H7NS2	CAS_RN: 615-22-5	CSc1nc2ccccc2s1	UTBVIMLZIRIFFR-UHFFFAOYSA-N	11494	Positive
NS00007844	Prednisone	C21H26O5	CAS_RN: 53-03-2	C[C@]12CC(=O)[C@H]3[C@@H](CCC4=CC(=O)C=C[C@]34C)[C@@H]1CC[C@]2(O)C(=O)CO	XOFYZVNMUHMLCC-ZPOLXVRWSA-N	5656	Positive;Negative
NS00007846	Proscillaridin	C30H42O8	CAS_RN: 466-06-8	CC1OC(O[C@H]2CC[C@]3(C)[C@H]4CC[C@]5(C)[C@H](CC[C@]5(O)[C@@H]4CCC3=C2)c2ccc(=O)oc2)C(O)C(O)C1O	MYEJFUXQJGHEQK-OWBILYANSA-N	4447658	Positive
NS00007856	Flavone	C15H10O2	CAS_RN: 525-82-6	O=c1cc(oc2ccccc12)-c1ccccc1	VHBFFQKBGNRLFZ-UHFFFAOYSA-N	10230	Positive
NS00007860	Desethylterbutylazine	C7H12ClN5	CAS_RN: 30125-63-4	CC(C)(C)Nc1nc(N)nc(Cl)n1	LMKQNTMFZLAJDV-UHFFFAOYSA-N	97278	Positive
NS00007862	Monuron	C9H11ClN2O	CAS_RN: 150-68-5	CN(C)C(=O)Nc1ccc(Cl)cc1	BMLIZLVNXIYGCK-UHFFFAOYSA-N	8470	Positive;Negative
NS00007863	1-Hydroxybenzotriazole	C6H5N3O	CAS_RN: 40150-21-8	On1nnc2ccccc12	ASOKPJOREAFHNY-UHFFFAOYSA-N	68282	Positive;Negative
NS00007870	Deferoxamine	C25H48N6O8	CAS_RN: 70-51-9	CC(=O)N(O)CCCCCNC(=O)CCC(=O)N(O)CCCCCNC(=O)CCC(=O)N(O)CCCCCN	UBQYURCVBFRUQT-UHFFFAOYSA-N	2867	Positive;Negative
NS00007879	phenylpropanolamine	C9H13NO	CAS_RN: 14838-15-4	C[C@H](N)[C@H](O)c1ccccc1	DLNKOYKMWOXYQA-CBAPKCEASA-N	9875	Positive;Negative
NS00007882	Baclofen	C10H12ClNO2	CAS_RN: 1134-47-0	NCC(CC(O)=O)c1ccc(Cl)cc1	KPYSYYIEGFHWSV-UHFFFAOYSA-N	2197	Positive;Negative
NS00007887	Tebufenozide	C22H28N2O2	CAS_RN: 112410-23-8	CCc1ccc(cc1)C(=O)NN(C(=O)c1cc(C)cc(C)c1)C(C)(C)C	QYPNKSZPJQQLRK-UHFFFAOYSA-N	82870	Positive;Negative
NS00007888	Meconin	C10H10O4	CAS_RN: 569-31-3	COc1ccc2COC(=O)c2c1OC	ORFFGRQMMWVHIB-UHFFFAOYSA-N	61717	Positive
NS00007897	Benperidol	C22H24FN3O2	CAS_RN: 2062-84-2	Fc1ccc(cc1)C(=O)CCCN1CCC(CC1)n1c2ccccc2[nH]c1=O	FEBOTPHFXYHVPL-UHFFFAOYSA-N	15521	Positive
NS00007913	2-butyloctyl-sulfonic acid	C12H26O4S	-	CCCCCCC(CCCC)COS(O)(=O)=O	CYEJSYGBYQRTPJ-UHFFFAOYSA-N	4897013	Negative
NS00007914	Tetradecanedioic acid	C14H26O4	CAS_RN: 821-38-5	OC(=O)CCCCCCCCCCCCC(O)=O	HQHCYKULIHKCEB-UHFFFAOYSA-N	12630	Negative
NS00007916	Dobutamine	C18H23NO3	CAS_RN: 34368-04-2	CC(CCc1ccc(O)cc1)NCCc1ccc(O)c(O)c1	JRWZLRBJNMZMFE-UHFFFAOYSA-N	33786	Positive
NS00007923	2-Mercaptobenzimidazole	C7H6N2S	CAS_RN: 583-39-1	S=c1[nH]c2ccccc2[nH]1	YHMYGUUIMTVXNW-UHFFFAOYSA-N	616466	Positive
NS00007924	1-Methyl-4-BenzylpiperazineÃ‚Â (MBZP)	C12H18N2	CAS_RN: 374898-00-7	CN1CCN(Cc2ccccc2)CC1	MLJOKPBESJWYGL-UHFFFAOYSA-N	667589	Positive
NS00007928	4-Aminobenzamide	C7H8N2O	CAS_RN: 2835-68-9	NC(=O)c1ccc(N)cc1	QIKYZXDTTPVVAC-UHFFFAOYSA-N	68568	Positive
NS00007937	Temephos	C16H20O6P2S3	CAS_RN: 3383-96-8	COP(=S)(OC)Oc1ccc(Sc2ccc(OP(=S)(OC)OC)cc2)cc1	WWJZWCUNLNYYAU-UHFFFAOYSA-N	5199	Positive
NS00007940	[1R-(1ÃŽÂ±,2ÃŽÂ²,4ÃŽÂ²,6ÃŽÂ±)]-2,2,7-trimethyl-3-oxatricyclo[4.1.1.02,4]octane	C10H16O	CAS_RN: 19894-99-6	C[C@]12O[C@H]1C[C@H]1C[C@@H]2C1(C)C	NQFUSWIGRKFAHK-BDNRQGISSA-N	79662	Positive
NS00007941	Simetone	C8H15N5O	CAS_RN: 673-04-1	CCNc1nc(NCC)nc(OC)n1	HKAMKLBXTLTVCN-UHFFFAOYSA-N	12133	Positive
NS00007945	Benzphetamine	C17H21N	CAS_RN: 156-08-1	C[C@@H](Cc1ccccc1)N(C)Cc1ccccc1	YXKTVDFXDRQTKV-HNNXBMFYSA-N	4470556	Positive
NS00007947	Pindolol	C14H20N2O2	CAS_RN: 13523-86-9	CC(C)NCC(O)COc1cccc2[nH]ccc12	JZQKKSLKJUAGIC-UHFFFAOYSA-N	4662	Positive
NS00007956	Triamcinolone	C21H27FO6	CAS_RN: 124-94-7	C[C@]12C[C@H](O)[C@@]3(F)[C@@H](CCC4=CC(=O)C=C[C@]34C)[C@@H]1C[C@@H](O)[C@]2(O)C(=O)CO	GFNANZIMVAIWHM-OBYCQNJPSA-N	29046	Positive;Negative
NS00007958	Thiabendazole	C10H7N3S	CAS_RN: 148-79-8	c1nc(cs1)-c1nc2ccccc2[nH]1	WJCNZQLZVWNLKY-UHFFFAOYSA-N	5237	Positive;Negative
NS00007967	Dimethomorph	C21H22ClNO4	CAS_RN: 110488-70-5	COc1ccc(cc1OC)C(=C/C(=O)N1CCOCC1)c1ccc(Cl)cc1	QNBTYORWCCMPQP-JXAWBTAJSA-N	4576347	Positive
NS00007969	Tetramethrin [(1R)-trans isomer]	C19H25NO4	CAS_RN: 769-12-0	CC(C)=C[C@@H]1[C@@H](C(=O)OCN2C(=O)C3=C(CCCC3)C2=O)C1(C)C	CXBMCYHAMVGWJQ-CABCVRRESA-N	22780	Positive
NS00007974	ergocristine	C35H39N5O5	CAS_RN: 511-08-0	CC(C)C1(NC(=O)C2CN(C)C3Cc4c[nH]c5cccc(C3=C2)c45)OC2(O)C3CCCN3C(=O)C(Cc3ccccc3)N2C1=O	HEFIYUQVAZFDEE-UHFFFAOYSA-N	88725	Positive;Negative
NS00007986	Epoprostenol	C20H32O5	CAS_RN: 35121-78-9	CCCCCC(O)C=CC1C(O)CC2OC(CC12)=C/CCCC(O)=O	KAQKFAOMNZTLHT-FHZLGBCPSA-N	28589780	Negative
NS00007994	8-Quinolinol, 2-methyl-	C10H9NO	CAS_RN: 826-81-3	Cc1ccc2cccc(O)c2n1	NBYLBWHHTUWMER-UHFFFAOYSA-N	12669	Positive
NS00007996	Flunitrazepam	C16H12FN3O3	CAS_RN: 1622-62-4	CN1c2ccc(cc2C(=NCC1=O)c1ccccc1F)[N+]([O-])=O	PPTYJKAXVCCBDU-UHFFFAOYSA-N	3263	Positive
NS00008000	Guanosine, 2'-deoxy-	C10H13N5O4	CAS_RN: 961-07-9	Nc1nc(=O)c2ncn(C3CC(O)C(CO)O3)c2[nH]1	YKBGVTZYEHREMT-UHFFFAOYSA-N	618	Positive
NS00008008	L-Glutamic acid	C5H9NO4	CAS_RN: 617-65-2	NC(CCC(O)=O)C(O)=O	WHUUTDBJXJRKMK-UHFFFAOYSA-N	591	Positive;Negative
NS00008009	Benthiavalicarb-isopropyl	C18H24FN3O3S	CAS_RN: 177406-68-7	CC(C)OC(O)=N[C@@H](C(C)C)C(O)=N[C@H](C)c1nc2ccc(F)cc2s1	USRKFGIXLGKMKU-ABAIWWIYSA-N	11677329	Positive;Negative
NS00008011	Malic acid	C4H6O5	CAS_RN: 6915-15-7	OC(CC(O)=O)C(O)=O	BJEPYKJPYRNKOW-UHFFFAOYSA-N	510	Negative
NS00008030	L-xylo-hex-2-ulosonic acid	C6H10O7	CAS_RN: 526-98-7	OC[C@H](O)[C@@H](O)[C@H](O)C(=O)C(O)=O	VBUYCZFBVCCYFD-NUNKFHFFSA-N	92502	Negative
NS00008031	Ciprofloxacin	C17H18FN3O3	CAS_RN: 85721-33-1	OC(=O)c1cn(C2CC2)c2cc(N3CCNCC3)c(F)cc2c1=O	MYSWGUAQZAJSOK-UHFFFAOYSA-N	2662	Positive
NS00008042	Ezetimibe	C24H21F2NO3	CAS_RN: 163222-33-1	O[C@@H](CC[C@@H]1[C@H](N(C1=O)c1ccc(F)cc1)c1ccc(O)cc1)c1ccc(F)cc1	OLNTVTPDXPETLC-XPWALMASSA-N	132493	Positive;Negative
NS00008049	Ropinirole	C16H24N2O	CAS_RN: 91374-21-9	CCCN(CCC)CCc1cccc2NC(=O)Cc12	UHSKFQJFRQCDBE-UHFFFAOYSA-N	4916	Positive
NS00008059	Ceftiofur	C19H17N5O7S3	CAS_RN: 80370-57-6	CON=C(/C(=O)N[C@H]1[C@H]2SCC(CSC(=O)c3ccco3)=C(N2C1=O)C(O)=O)c1csc(N)n1	ZBHXIWJRIFEVQY-IHMPYVIRSA-N	4886668	Positive;Negative
NS00008083	Sparteine	C15H26N2	CAS_RN: 90-39-1	C1CCN2C[C@@H]3C[C@@H](CN4CCCC[C@H]34)[C@@H]2C1	SLRCCWJSBJZJBV-ZQDZILKHSA-N	559096	Positive
NS00008103	Vemurafenib	C23H18ClF2N3O3S	CAS_RN: 1029872-54-5	CCCS(=O)(=O)Nc1ccc(F)c(C(=O)c2c[nH]c3ncc(cc23)-c2ccc(Cl)cc2)c1F	GPXBXXGIAQBQNI-UHFFFAOYSA-N	24747352	Positive
NS00008104	N,N-dimethylpyridin-4-amine	C7H10N2	CAS_RN: 1122-58-3	CN(C)c1ccncc1	VHYFNPMBLIVWCW-UHFFFAOYSA-N	13646	Positive
NS00008106	Imipramine	C19H24N2	CAS_RN: 50-49-7	CN(C)CCCN1c2ccccc2CCc2ccccc12	BCGWQEUPMDMJNV-UHFFFAOYSA-N	3568	Positive
NS00008107	Icaridin	C12H23NO3	CAS_RN: 119515-38-7	CCC(C)OC(=O)N1CCCCC1CCO	QLHULAHOXSSASE-UHFFFAOYSA-N	111359	Positive
NS00008118	Triisobutyl phosphate	C12H27O4P	CAS_RN: 126-71-6	CC(C)COP(=O)(OCC(C)C)OCC(C)C	HRKAMJBPFPHCSD-UHFFFAOYSA-N	29088	Positive
NS00008120	Tolmetin	C15H15NO3	CAS_RN: 26171-23-3	Cc1ccc(cc1)C(=O)c1ccc(CC(O)=O)n1C	UPSPUYADGBWSHF-UHFFFAOYSA-N	5308	Positive
NS00008123	2,2'-Methylenebis(ethyl-6-tert-butylphenol)	C25H36O2	CAS_RN: 88-24-4	CCc1cc(Cc2cc(CC)cc(c2O)C(C)(C)C)c(O)c(c1)C(C)(C)C	GPNYZBKIGXGYNU-UHFFFAOYSA-N	6662	Positive;Negative
NS00008138	2-Ethylhexanal	C8H16O	CAS_RN: 123-05-7	CCCCC(CC)C=O	LGYNIFWIKSEESD-UHFFFAOYSA-N	28981	Positive
NS00008140	Triethyl citrate	C12H20O7	CAS_RN: 77-93-0	CCOC(=O)CC(O)(CC(=O)OCC)C(=O)OCC	DOOTYTYQINUNNV-UHFFFAOYSA-N	13850879	Positive
NS00008149	Ethyl 2-(4-{[3-chloro-5-(trifluoromethyl)pyridin-2-yl]oxy}phenoxy)propanoate	C15H11ClF3NO4	CAS_RN: 69806-42-4	CC(Oc1ccc(Oc2ncc(cc2Cl)C(F)(F)F)cc1)C([O-])=O	GOCUAJYOYBLQRH-UHFFFAOYSA-M	46140	Positive;Negative
NS00008150	Climbazole	C15H17ClN2O2	CAS_RN: 38083-17-9	CC(C)(C)C(=O)C(Oc1ccc(Cl)cc1)n1ccnc1	OWEGWHBOCFMBLP-UHFFFAOYSA-N	34752	Positive;Negative
NS00008160	Flumequine	C14H12FNO3	CAS_RN: 42835-25-6	CC1CCc2cc(F)cc3c2n1cc(C(O)=O)c3=O	DPSPPJIUMHPXMA-UHFFFAOYSA-N	3257	Positive
NS00008164	Lofexidine	C11H12Cl2N2O	CAS_RN: 31036-80-3	CC(Oc1c(Cl)cccc1Cl)C1=NCCN1	KSMAGQUYOIHWFS-UHFFFAOYSA-N	28460	Positive
NS00008167	Isooctanol	C8H18O	CAS_RN: 26952-21-6	CC(C)CCCCCO	BWDBEAQIHAEVLV-UHFFFAOYSA-N	14702	Positive
NS00008169	MCPB	C11H13ClO3	CAS_RN: 94-81-5	Cc1cc(Cl)ccc1OCCCC(O)=O	LLWADFLAOKUBDR-UHFFFAOYSA-N	6938	Negative
NS00008175	androsta-1,4-diene-3,17-dione	C19H24O2	CAS_RN: 897-06-3	CC12CCC3C(CCC4=CC(=O)C=CC34C)C1CCC2=O	LUJVUUWNAPIQQI-UHFFFAOYSA-N	2107	Positive
NS00008179	Psilocybin	C12H17N2O4P	CAS_RN: 520-52-5	CN(C)CCc1c[nH]c2cccc(OP(O)(O)=O)c12	QVDSEJDULKLHCG-UHFFFAOYSA-N	10178	Positive;Negative
NS00008180	Sirolimus	C51H79NO13	CAS_RN: 53123-88-9	COC1CC(CC(C)C2CC(=O)C(C)C=C(C)C(O)C(OC)C(=O)C(C)CC(C)C=CC=CC=C(C)C(CC3CCC(C)C(O)(O3)C(=O)C(=O)N3CCCCC3C(=O)O2)OC)CCC1O	QFJCIRLUMZQUOT-UHFFFAOYSA-N	10482078	Positive;Negative
NS00008183	Carprofen	C15H12ClNO2	CAS_RN: 53716-49-7	CC(C(O)=O)c1ccc2c(c1)[nH]c1ccc(Cl)cc21	PUXBGTOOZJQSKH-UHFFFAOYSA-N	2483	Negative
NS00008192	Clenproperol	C11H16Cl2N2O	CAS_RN: 38339-11-6	CC(C)NCC(O)c1cc(Cl)c(N)c(Cl)c1	JXUDZCJTCKCTQK-UHFFFAOYSA-N	188257	Positive
NS00008194	Bosentan	C27H29N5O6S	CAS_RN: 147536-97-8	COc1ccccc1Oc1c(NS(=O)(=O)c2ccc(cc2)C(C)(C)C)nc(nc1OCCO)-c1ncccn1	GJPICJJJRGTNOD-UHFFFAOYSA-N	94651	Positive;Negative
NS00008198	Flubendazole	C16H12FN3O3	CAS_RN: 31430-15-6	COC(=O)Nc1nc2ccc(cc2[nH]1)C(=O)c1ccc(F)cc1	CPEUVMUXAHMANV-UHFFFAOYSA-N	32932	Positive;Negative
NS00008199	Benzothiazolone	C7H5NOS	CAS_RN: 934-34-9	O=c1[nH]c2ccccc2s1	YEDUAINPPJYDJZ-UHFFFAOYSA-N	13036	Positive;Negative
NS00008201	Captopril	C9H15NO3S	CAS_RN: 62571-86-2	C[C@H](CS)C(=O)N1CCC[C@H]1C(O)=O	FAKRSMQSSFJEIM-RQJHMYQMSA-N	40130	Positive;Negative
NS00008205	Verapamil metabolite D617	C17H26N2O2	CAS_RN: 34245-14-2	CNCCCC(C#N)(C(C)C)c1ccc(OC)c(OC)c1	WLOBUUJURNEQCL-UHFFFAOYSA-N	84112	Positive
NS00008208	Fenhexamid	C14H17Cl2NO2	CAS_RN: 126833-17-8	CC1(CCCCC1)C(=O)Nc1ccc(O)c(Cl)c1Cl	VDLGAVXLJYLFDH-UHFFFAOYSA-N	184726	Positive;Negative
NS00008210	Dodecylethyldimethylammonium	C16H35N	CAS_RN: 68207-00-1	CCCCCCCCCCCCC(C)[NH+](C)C	KOMQGNYXBSXJTG-UHFFFAOYSA-O	82978	Positive
NS00008212	Ternidazole	C7H11N3O3	CAS_RN: 1077-93-6	Cc1ncc(n1CCCO)N(=O)=O	DUOHVNSMLSPTMI-UHFFFAOYSA-N	62169	Positive
NS00008215	4-amino-6-(tert-butylamino)-1,3,5-triazin-2-ol	C7H13N5O	CAS_RN: 66753-06-8	CC(C)(C)Nc1nc(=O)nc(N)[nH]1	NUISVCFZNCYUIM-UHFFFAOYSA-N	4957628	Positive;Negative
NS00008217	Bensultap	C17H21NO4S4	CAS_RN: 17606-31-4	CN(C)C(CSS(=O)(=O)c1ccccc1)CSS(=O)(=O)c1ccccc1	YFXPPSKYMBTNAV-UHFFFAOYSA-N	78640	Positive
NS00008219	Methsuximide	C12H13NO2	CAS_RN: 77-41-8	CN1C(=O)CC(C)(C1=O)c1ccccc1	AJXPJJZHWIXJCJ-UHFFFAOYSA-N	6231	Positive
NS00008220	Bamifylline	C20H27N5O3	CAS_RN: 2016-63-9	CCN(CCO)CCn1c(Cc2ccccc2)nc2n(C)c(=O)n(C)c(=O)c12	VVUYEFBRTFASAH-UHFFFAOYSA-N	15401	Positive
NS00008235	Pentamidine	C19H24N4O2	CAS_RN: 100-33-4	NC(=N)c1ccc(OCCCCCOc2ccc(cc2)C(N)=N)cc1	XDRYMKDFEDOLFX-UHFFFAOYSA-N	4573	Positive
NS00008242	p-Cresol	C7H8O	CAS_RN: 106-44-5	Cc1ccc(O)cc1	IWDCLRJOBJJRNH-UHFFFAOYSA-N	13839082	Negative
NS00008243	Fonofos	C10H15OPS2	CAS_RN: 944-22-9	CCOP(=S)(CC)Sc1ccccc1	KVGLBTYUCJYMND-UHFFFAOYSA-N	13087	Positive
NS00008250	3-Pyridinecarbonitrile	C6H4N2	CAS_RN: 100-54-9	N#Cc1cccnc1	GZPHSAQLYPIAIN-UHFFFAOYSA-N	78	Positive
NS00008254	Oxaprozin	C18H15NO3	CAS_RN: 21256-18-8	OC(=O)CCc1nc(c(o1)-c1ccccc1)-c1ccccc1	OFPXSFXSNFPTHF-UHFFFAOYSA-N	4453	Positive;Negative
NS00008255	Olmesartan medoxomil	C29H30N6O6	CAS_RN: 144689-63-4	CCCc1nc(c(C(=O)OCc2oc(=O)oc2C)n1Cc1ccc(cc1)-c1ccccc1-c1nn[nH]n1)C(C)(C)O	UQGKUQLKSCSZGY-UHFFFAOYSA-N	115748	Positive
NS00008259	3,3'-Dichlorobenzidine	C12H10Cl2N2	CAS_RN: 91-94-1	Nc1ccc(cc1Cl)-c1ccc(N)c(Cl)c1	HUWXDEQWWKGHRV-UHFFFAOYSA-N	6803	Positive
NS00008260	2,6-Dichlorobenzamide	C7H5Cl2NO	CAS_RN: 2008-58-4	NC(=O)c1c(Cl)cccc1Cl	JHSPCUHPSIUQRB-UHFFFAOYSA-N	15359	Positive
NS00008265	2-Methylaniline	C7H9N	CAS_RN: 95-53-4	Cc1ccccc1N	RNVCVTLRINQCPJ-UHFFFAOYSA-N	13854136	Positive
NS00008266	Diazinon	C12H21N2O3PS	CAS_RN: 333-41-5	CCOP(=S)(OCC)Oc1cc(C)nc(n1)C(C)C	FHIVAFMUCKRCQO-UHFFFAOYSA-N	2909	Positive
NS00008268	D-Penicillamine	C5H11NO2S	CAS_RN: 52-67-5	CC(C)(S)[C@@H](N)C(O)=O	VVNCNSJFMMFHPL-VKHMYHEASA-N	5643	Positive;Negative
NS00008271	Methomyl	C5H10N2O2S	CAS_RN: 16752-77-5	CNC(=O)ON=C(C)SC	UHXUZOCRWCRNSJ-UHFFFAOYSA-N	4514527	Positive
NS00008274	Pyrilamine	C17H23N3O	CAS_RN: 91-84-9	COc1ccc(CN(CCN(C)C)c2ccccn2)cc1	YECBIJXISLIIDS-UHFFFAOYSA-N	4818	Positive
NS00008281	Glutethimide	C13H15NO2	CAS_RN: 77-21-4	CCC1(CCC(=O)NC1=O)c1ccccc1	JMBQKKAJIKAWKF-UHFFFAOYSA-N	3367	Positive
NS00008286	Xanthinol	C13H21N5O4	CAS_RN: 2530-97-4	CN(CCO)CC(O)Cn1cnc2n(C)c(=O)n(C)c(=O)c12	DSFGXPJYDCSWTA-UHFFFAOYSA-N	9526	Positive
NS00008290	Ethylene thiourea	C3H6N2S	CAS_RN: 96-45-7	S=C1NCCN1	PDQAZBWRQCGBEV-UHFFFAOYSA-N	2005851	Positive;Negative
NS00008293	Dimoxystrobin	C19H22N2O3	CAS_RN: 149961-52-4	CNC(=O)C(=NOC)c1ccccc1COc1cc(C)ccc1C	WXUZAHCNPWONDH-DYTRJAOYSA-N	9111528	Positive
NS00008301	Etravirine	C20H15BrN6O	CAS_RN: 269055-15-4	Cc1cc(cc(C)c1Oc1nc(Nc2ccc(cc2)C#N)nc(N)c1Br)C#N	PYGWGZALEOIKDF-UHFFFAOYSA-N	168313	Positive
NS00008303	2,2'-Dihydroxy-4,4'-dimethoxybenzophenone	C15H14O5	CAS_RN: 131-54-4	COc1ccc(C(=O)c2ccc(OC)cc2O)c(O)c1	SODJJEXAWOSSON-UHFFFAOYSA-N	8252	Positive
NS00008310	Penicillin V	C16H18N2O5S	CAS_RN: 87-08-1	CC1(C)SC2C(NC(=O)COc3ccccc3)C(=O)N2C1C(O)=O	BPLBGHOLXOTWMN-UHFFFAOYSA-N	4569	Positive;Negative
NS00008316	Ethylparaben	C9H10O3	CAS_RN: 120-47-8	CCOC(=O)c1ccc(O)cc1	NUVBSKCKDOMJSU-UHFFFAOYSA-N	13846749	Positive;Negative
NS00008318	Nalbuphine	C21H27NO4	CAS_RN: 20594-83-6	O[C@H]1CC[C@@]2(O)[C@H]3Cc4ccc(O)c5O[C@@H]1[C@]2(CCN3CC1CCC1)c45	NETZHAKZCGBWSS-CEDHKZHLSA-N	4470813	Positive
NS00008326	4-Phenylbutyric acid	C10H12O2	CAS_RN: 1821-12-1	OC(=O)CCCc1ccccc1	OBKXEAXTFZPCHS-UHFFFAOYSA-N	4611	Positive;Negative
NS00008329	Microcystin LR	C49H74N10O12	CAS_RN: 101043-37-2	COC(Cc1ccccc1)C(C)C=C(C)C=CC1NC(=O)C(CCCN=C(N)N)NC(=O)C(C)C(NC(=O)C(CC(C)C)NC(=O)C(C)NC(=O)C(=C)N(C)C(=O)CCC(NC(=O)C1C)C(O)=O)C(O)=O	ZYZCGGRZINLQBL-UHFFFAOYSA-N	19692240	Positive
NS00008331	Mexiletine	C11H17NO	CAS_RN: 31828-71-4	CC(N)COc1c(C)cccc1C	VLPIATFUUWWMKC-UHFFFAOYSA-N	4034	Positive
NS00008335	Cinosulfuron	C15H19N5O7S	CAS_RN: 94593-91-6	COCCOc1ccccc1S(=O)(=O)NC(=O)Nc1nc(OC)nc(OC)n1	WMLPCIHUFDKWJU-UHFFFAOYSA-N	83438	Positive
NS00008336	Carazolol	C18H22N2O2	CAS_RN: 57775-29-8	CC(C)NCC(O)COc1cccc2[nH]c3ccccc3c12	BQXQGZPYHWWCEB-UHFFFAOYSA-N	64783	Positive
NS00008338	Ethyl benzoate	C9H10O2	CAS_RN: 93-89-0	CCOC(=O)c1ccccc1	MTZQAGJQAFMTAQ-UHFFFAOYSA-N	6897	Positive
NS00008339	11-Aminoundecanoic acid	C11H23NO2	CAS_RN: 2432-99-7	NCCCCCCCCCCC(O)=O	GUOSQNAUYHMCRU-UHFFFAOYSA-N	16168	Positive
NS00008346	N-Desmethyl Venlafaxine	C16H25NO2	CAS_RN: 149289-30-5	CNCC(c1ccc(OC)cc1)C1(O)CCCCC1	MKAFOJAJJMUXLW-UHFFFAOYSA-N	2741972	Positive
NS00008351	trans-10,11-Dihydroxy-10,11-dihydrocarbazepine	C15H14N2O3	CAS_RN: 58955-93-4	NC(=O)N1c2ccccc2[C@H](O)[C@@H](O)c2ccccc12	PRGQOPPDPVELEG-KBPBESRZSA-N	102714	Positive
NS00008367	Acamprosate	C5H11NO4S	CAS_RN: 77337-76-9	CC(=O)NCCCS(O)(=O)=O	AFCGFAGUEYAMAO-UHFFFAOYSA-N	64300	Positive;Negative
NS00008368	4-Aminoazobenzene	C12H11N3	CAS_RN: 60-09-3	Nc1ccc(cc1)N=Nc1ccccc1	QPQKUYVSJWQSDY-UHFFFAOYSA-N	5828	Positive;Negative
NS00008376	Valnemulin	C31H52N2O5S	CAS_RN: 101312-92-9	CC(C)[C@@H](N)C(=O)NCC(C)(C)SCC(=O)O[C@@H]1C[C@@](C)(C=C)[C@@H](O)[C@H](C)[C@]23CCC(=O)[C@H]2[C@@]1(C)[C@H](C)CC3	LLYYNOVSVPBRGV-MVNKZKPCSA-N	8026591	Positive;Negative
NS00008385	Enalapril	C20H28N2O5	CAS_RN: 75847-73-3	CCOC(=O)[C@H](CCc1ccccc1)N[C@@H](C)C(=O)N1CCC[C@H]1C(O)=O	GBXSMTUPTTWBMN-XIRDDKMYSA-N	4534998	Positive;Negative
NS00008387	Metazachlor ESA	C14H17N3O4S	CAS_RN: 172960-62-2	Cc1cccc(C)c1N(Cn1cccn1)C(=O)CS(O)(=O)=O	IPVCSECPEVHQOV-UHFFFAOYSA-N	28290254	Positive;Negative
NS00008388	Ifenprodil	C21H27NO2	CAS_RN: 23210-56-2	CC(C(O)c1ccc(O)cc1)N1CCC(Cc2ccccc2)CC1	UYNVMODNBIQBMV-UHFFFAOYSA-N	3561	Positive
NS00008393	Glycyrrhizin	C42H62O16	CAS_RN: 1405-86-3	CC1(C)[C@H](CC[C@@]2(C)[C@H]1CC[C@]1(C)[C@@H]2C(=O)C=C2[C@@H]3C[C@](C)(CC[C@]3(C)CC[C@@]12C)C(O)=O)O[C@H]1O[C@@H]([C@@H](O)[C@H](O)[C@H]1O[C@@H]1O[C@@H]([C@@H](O)[C@H](O)[C@H]1O)C(O)=O)C(O)=O	LPLVUJXQOOQHMX-QWBHMCJMSA-N	14263	Positive;Negative
NS00008403	Diazepam	C16H13ClN2O	CAS_RN: 439-14-5	CN1c2ccc(Cl)cc2C(=NCC1=O)c1ccccc1	AAOVKJBEBIDNHE-UHFFFAOYSA-N	2908	Positive
NS00008409	cyamepromazine	C19H21N3S	CAS_RN: 3546-03-0	CC(CN(C)C)CN1c2ccccc2Sc2ccc(cc12)C#N	SLFGIOIONGJGRT-UHFFFAOYSA-N	56597	Positive
NS00008410	2-[2-(4-Nonylphenoxy)ethoxy]ethanol	C19H32O3	CAS_RN: 20427-84-3	CCCCCCCCCc1ccc(OCCOCCO)cc1	BLXVTZPGEOGTGG-UHFFFAOYSA-N	23159	Positive
NS00008411	Nicosulfuron	C15H18N6O6S	CAS_RN: 111991-09-4	COc1cc(OC)nc(NC(=O)NS(=O)(=O)c2ncccc2C(=O)N(C)C)n1	RTCOGUMHFFWOJV-UHFFFAOYSA-N	66024	Positive;Negative
NS00008414	Epitestosterone	C19H28O2	CAS_RN: 481-30-1	C[C@]12CC[C@H]3[C@@H](CCC4=CC(=O)CC[C@]34C)[C@@H]1CC[C@H]2O	MUMGGOZAMZWBJJ-KZYORJDKSA-N	9789	Positive
NS00008419	Captan	C9H8Cl3NO2S	CAS_RN: 133-06-2	ClC(Cl)(Cl)SN1C(=O)C2CC=CCC2C1=O	LDVVMCZRFWMZSG-UHFFFAOYSA-N	8287	Positive
NS00008420	Methfuroxam	C14H15NO2	CAS_RN: 28730-17-8	Cc1oc(C)c(C(=O)Nc2ccccc2)c1C	ZWJNEYVWPYIKMB-UHFFFAOYSA-N	31609	Positive
NS00008423	Trimeprazine	C18H22N2S	CAS_RN: 84-96-8	CC(CN(C)C)CN1c2ccccc2Sc2ccccc12	ZZHLYYDVIOPZBE-UHFFFAOYSA-N	5373	Positive
NS00008430	Dimethyldipropylenetriamine	C8H21N3	CAS_RN: 10563-29-8	CN(C)CCCNCCCN	OMKZWUPRGQMQJC-UHFFFAOYSA-N	74657	Positive
NS00008432	Propoxycarbazone	C15H18N4O7S	CAS_RN: 145026-81-9	CCCOc1nn(C(=O)NS(=O)(=O)c2ccccc2C(=O)OC)c(=O)n1C	JTHMVYBOQLDDIY-UHFFFAOYSA-N	154427	Positive;Negative
NS00008437	D-Limonene	C10H16	CAS_RN: 5989-27-5	CC(=C)[C@@H]1CCC(C)=CC1	XMGQYMWWDOXHJM-JTQLQIEISA-N	389747	Positive
NS00008440	5-Heptyldihydro-2(3H)-furanone	C11H20O2	CAS_RN: 104-67-6	CCCCCCC[C@H]1CCC(=O)O1	PHXATPHONSXBIL-JTQLQIEISA-N	390274	Positive
NS00008441	Dodecanoic acid	C12H24O2	CAS_RN: 143-07-7	CCCCCCCCCCCC(O)=O	POULHZVOKOAJMA-UHFFFAOYSA-N	3756	Negative
NS00008448	Oxadiazon	C15H18Cl2N2O3	CAS_RN: 19666-30-9	CC(C)Oc1cc(c(Cl)cc1Cl)-n1nc(oc1=O)C(C)(C)C	CHNUNORXWHYHNE-UHFFFAOYSA-N	27628	Positive
NS00008449	Norepinephrine	C8H11NO3	CAS_RN: 51-41-2	NC[C@H](O)c1ccc(O)c(O)c1	SFLSHLFXELFNJZ-QMMMGPOBSA-N	388394	Positive;Negative
NS00008451	Thiodicarb	C10H18N4O4S3	CAS_RN: 59669-26-0	CSC(C)=NOC(=O)N(C)SN(C)C(=O)ON=C(/C)SC	XDOTVMNBCQVZKG-MKICQXMISA-N	7875353	Positive
NS00008454	3,4,5-Trichlorophenol	C6H3Cl3O	CAS_RN: 609-19-8	Oc1cc(Cl)c(Cl)c(Cl)c1	GBNHEBQXJVDXSW-UHFFFAOYSA-N	11366	Negative
NS00008457	Dibenzepin	C18H21N3O	CAS_RN: 4498-32-2	CN(C)CCN1c2ccccc2N(C)c2ccccc2C1=O	QPGGEKPRGVJKQB-UHFFFAOYSA-N	9048	Positive
NS00008459	Pencycuron	C19H21ClN2O	CAS_RN: 66063-05-6	Clc1ccc(CN(C2CCCC2)C(=O)Nc2ccccc2)cc1	OGYFATSSENRIKG-UHFFFAOYSA-N	82795	Positive;Negative
NS00008463	Clindamycin	C18H33ClN2O5S	CAS_RN: 18323-44-9	CCC[C@@H]1C[C@H](N(C)C1)C(=O)NC(C(C)Cl)[C@H]1O[C@H](SC)[C@H](O)[C@@H](O)[C@H]1O	KDLRVYVGXIQJDK-NOWPCOIGSA-N	27005	Positive
NS00008464	Linezolid	C16H20FN3O4	CAS_RN: 165800-03-3	CC(=O)NC[C@H]1CN(C(=O)O1)c1ccc(N2CCOCC2)c(F)c1	TYZROVQLWOKYKF-ZDUSSCGKSA-N	390139	Positive
NS00008467	4-Methylimidazolidine-2-thione	C4H8N2S	CAS_RN: 2122-19-2	CC1CNC(=S)N1	NGZJXCFNBVJLQN-UHFFFAOYSA-N	2057596	Positive
NS00008468	Cevadine	C32H49NO9	CAS_RN: 62-59-9	CC=C(C)C(=O)O[C@H]1CC[C@@]2(C)[C@@H]3CC[C@H]4[C@]5(O)C[C@H](O)[C@@]6(O)[C@@H](CN7C[C@@H](C)CC[C@H]7[C@@]6(C)O)[C@]5(O)C[C@]24O[C@]13O	DBUCFOVFALNEOO-HWBIYQLFSA-N	4528662	Positive
NS00008469	Oxytetracycline	C22H24N2O9	CAS_RN: 79-57-2	CN(C)C1C2C(O)C3C(=C(O)c4c(O)cccc4C3(C)O)C(=O)C2(O)C(=O)C(=C(N)O)C1=O	FYDOORKXBWEKQM-UHFFFAOYSA-N	4508493	Positive
NS00008477	Hydrocortisone acetate	C23H32O6	CAS_RN: 50-03-3	CC(=O)OCC(=O)[C@@]1(O)CC[C@H]2[C@@H]3CCC4=CC(=O)CC[C@]4(C)[C@H]3[C@@H](O)C[C@]12C	ALEXXDVDDISNDU-JZYPGELDSA-N	5542	Positive
NS00008480	Acetylpromazine	C19H22N2OS	CAS_RN: 61-00-7	CN(C)CCCN1c2ccccc2Sc2ccc(cc12)C(C)=O	NOSIYYJFMPDDSA-UHFFFAOYSA-N	5852	Positive
NS00008490	Deethylatrazine	C6H10ClN5	CAS_RN: 6190-65-4	CC(C)Nc1nc(N)nc(Cl)n1	DFWFIQKMSFGDCQ-UHFFFAOYSA-N	21157	Positive
NS00008496	D-Glucitol	C6H14O6	CAS_RN: 50-70-4	OCC(O)C(O)C(O)C(O)CO	FBPFZTCFMRRESA-UHFFFAOYSA-N	440	Positive;Negative
NS00008498	Flavoxate	C24H25NO4	CAS_RN: 15301-69-6	Cc1c(oc2c(cccc2c1=O)C(=O)OCCN1CCCCC1)-c1ccccc1	SPIUTQOUKAMGCX-UHFFFAOYSA-N	3237	Positive
NS00008501	2,2,6,6-Tetramethyl-4-piperidone	C9H17NO	CAS_RN: 826-36-8	CC1(C)CC(=O)CC(C)(C)N1	JWUXJYZVKZKLTJ-UHFFFAOYSA-N	12665	Positive
NS00008504	Aminocarb	C11H16N2O2	CAS_RN: 2032-59-9	CNC(=O)Oc1ccc(N(C)C)c(C)c1	IMIDOCRTMDIQIJ-UHFFFAOYSA-N	15416	Positive
NS00008508	Dutasteride	C27H30F6N2O2	CAS_RN: 164656-23-9	C[C@]12CCC3[C@@H](CC[C@H]4NC(=O)C=C[C@]34C)[C@@H]1CC[C@@H]2C(=O)Nc1cc(ccc1C(F)(F)F)C(F)(F)F	JWJOTENAMICLJG-VYZSUTEISA-N	134801	Positive
NS00008511	boldenone	C19H26O2	CAS_RN: 846-48-0	C[C@]12CC[C@H]3[C@@H](CCC4=CC(=O)C=C[C@]34C)[C@@H]1CC[C@@H]2O	RSIHSRDYCUFFLA-DYKIIFRCSA-N	12744	Positive
NS00008517	17beta-Estradiol	C18H24O2	CAS_RN: 50-28-2	CC12CCC3C(CCc4cc(O)ccc34)C1CCC2O	VOXZDWNPVJITMN-UHFFFAOYSA-N	21232897	Positive;Negative
NS00008520	2-Methylpentanoic acid	C6H12O2	CAS_RN: 97-61-0	CCCC(C)C(O)=O	OVBFMEVBMNZIBR-UHFFFAOYSA-N	7064	Positive
NS00008521	Astemizole	C28H31FN4O	CAS_RN: 68844-77-9	COc1ccc(CCN2CCC(CC2)Nc2nc3ccccc3n2Cc2ccc(F)cc2)cc1	GXDALQBWZGODGZ-UHFFFAOYSA-N	2160	Positive
NS00008529	Desoximetasone	C22H29FO4	CAS_RN: 382-67-2	C[C@@H]1CC2C3CCC4=CC(=O)C=CC4(C)[C@@]3(F)C(O)CC2(C)C1C(=O)CO	VWVSBHGCDBMOOT-OKPPOTDYSA-N	9410	Positive;Negative
NS00008537	Xipamide	C15H15ClN2O4S	CAS_RN: 14293-44-8	Cc1cccc(C)c1NC(=O)c1cc(c(Cl)cc1O)S(N)(=O)=O	MTZBBNMLMNBNJL-UHFFFAOYSA-N	24795	Positive
NS00008538	Sulfadoxine	C12H14N4O4S	CAS_RN: 2447-57-6	COc1ncnc(NS(=O)(=O)c2ccc(N)cc2)c1OC	PJSFRIWCGOHTNF-UHFFFAOYSA-N	16218	Positive;Negative
NS00008540	Kresoxim-methyl	C18H19NO4	CAS_RN: 143390-89-0	CON=C(C(=O)OC)c1ccccc1COc1ccccc1C	ZOTBXTZVPHCKPN-HTXNQAPBSA-N	4813314	Positive
NS00008542	Atropine	C17H23NO3	CAS_RN: 51-55-8	CN1C2CCC1CC(C2)OC(=O)C(CO)c1ccccc1	RKUNBYITZUJHSG-UHFFFAOYSA-N	3534	Positive
NS00008545	Hesperidin	C28H34O15	CAS_RN: 520-26-3	COc1ccc(cc1O)[C@@H]1CC(=O)c2c(O)cc(O[C@@H]3O[C@H](CO[C@@H]4O[C@@H](C)[C@H](O)[C@@H](O)[C@H]4O)[C@@H](O)[C@H](O)[C@H]3O)cc2O1	QUQPHWDTPGMPEX-QJBIFVCTSA-N	10176	Positive;Negative
NS00008548	Hexadecanoic acid	C16H32O2	CAS_RN: 57-10-3	CCCCCCCCCCCCCCCC(O)=O	IPCSVZSSVZVIGE-UHFFFAOYSA-N	960	Negative
NS00008550	Diphenylsulfone	C12H10O2S	CAS_RN: 127-63-9	O=S(=O)(c1ccccc1)c1ccccc1	KZTYYGOKRVBIMI-UHFFFAOYSA-N	29117	Positive
NS00008560	Bupirimate	C13H24N4O3S	CAS_RN: 41483-43-6	CCCCc1c(C)nc(NCC)nc1OS(=O)(=O)N(C)C	DSKJPMWIHSOYEA-UHFFFAOYSA-N	35588	Positive
NS00008562	amfepramone	C13H19NO	CAS_RN: 134-80-5	CCN(CC)C(C)C(=O)c1ccccc1	XXEPPPIWZFICOJ-UHFFFAOYSA-N	6762	Positive
NS00008564	Diethylmethyl(2-3-methyl-2-phenylvaleryloxy)-ethyl)ammonium bromide	C19H32NO2	CAS_RN: 90-22-2	CCC(C)C(C(=O)OCC[N+](C)(CC)CC)c1ccccc1	UPPMZCXMQRVMME-UHFFFAOYSA-N	5446	Positive
NS00008569	Dextromethorphan	C18H25NO	CAS_RN: 125-71-3	COc1ccc2C[C@H]3[C@H]4CCCC[C@@]4(CCN3C)c2c1	MKXZASYAUGDDCJ-NJAFHUGGSA-N	13109865	Positive
NS00008574	acetyllysine	C8H16N2O3	CAS_RN: 692-04-6	CC(=O)NCCCCC(N)C(O)=O	DTERQYGMUDWYAZ-UHFFFAOYSA-N	233732	Positive
NS00008577	Octrizole	C20H25N3O	CAS_RN: 3147-75-9	CC(C)(C)CC(C)(C)c1ccc(O)c(c1)-n1nc2ccccc2n1	IYAZLDLPUNDVAG-UHFFFAOYSA-N	56265	Positive
NS00008578	Labetalol	C19H24N2O3	CAS_RN: 36894-69-6	CC(CCc1ccccc1)NCC(O)c1ccc(O)c(c1)C(N)=O	SGUAFYQXFOLMHL-UHFFFAOYSA-N	3734	Positive;Negative
NS00008580	Donepezil	C24H29NO3	CAS_RN: 120014-06-4	COc1cc2CC(CC3CCN(Cc4ccccc4)CC3)C(=O)c2cc1OC	ADEBPBSSDYVVLD-UHFFFAOYSA-N	3040	Positive;Negative
NS00008581	Lopinavir	C37H48N4O5	CAS_RN: 192725-17-0	CC(C)[C@H](N1CCCNC1=O)C(=O)N[C@H](C[C@H](O)[C@H](Cc1ccccc1)NC(=O)COc1c(C)cccc1C)Cc1ccccc1	KJHKTHWMRKYKJE-SUGCFTRWSA-N	83706	Positive
NS00008583	Daptomycin	C72H101N17O26	CAS_RN: 103060-53-3	CCCCCCCCCC(=O)N[C@@H](Cc1c[nH]c2ccccc12)C(=O)N[C@@H](CC(N)=O)C(=O)N[C@@H](CC(O)=O)C(=O)NC1C(C)OC(=O)[C@H](CC(=O)c2ccccc2N)NC(=O)[C@@H](NC(=O)[C@@H](CO)NC(=O)CNC(=O)[C@H](CC(O)=O)NC(=O)[C@@H](C)NC(=O)[C@H](CC(O)=O)NC(=O)[C@H](CCCN)NC(=O)CNC1=O)C(C)CC(O)=O	DOAKLVKFURWEDJ-OFNKPWESSA-N	16743717	Positive
NS00008592	Phenolphthalein	C20H14O4	CAS_RN: 77-09-8	Oc1ccc(cc1)C1(OC(=O)c2ccccc12)c1ccc(O)cc1	KJFMBFZCATUALV-UHFFFAOYSA-N	4600	Positive;Negative
NS00008601	17alpha-Ethinylestradiol	C20H24O2	CAS_RN: 57-63-6	C[C@]12CC[C@H]3[C@@H](CCc4cc(O)ccc34)[C@@H]1CC[C@@]2(O)C#C	BFPYWIDHMRZLRN-SLHNCBLASA-N	5770	Positive;Negative
NS00008610	Phthalic acid	C8H6O4	CAS_RN: 88-99-3	OC(=O)c1ccccc1C(O)=O	XNGIFLGASWRNHJ-UHFFFAOYSA-N	992	Positive;Negative
NS00008611	dl-Coniine	C8H17N	CAS_RN: 3238-60-6	CCCC1CCCCN1	NDNUANOUGZGEPO-UHFFFAOYSA-N	9591	Positive
NS00008613	Cyanox CY 1790	C42H57N3O6	CAS_RN: 40601-76-1	Cc1cc(c(O)c(C)c1Cn1c(=O)n(Cc2c(C)cc(c(O)c2C)C(C)(C)C)c(=O)n(Cc2c(C)cc(c(O)c2C)C(C)(C)C)c1=O)C(C)(C)C	XYXJKPCGSGVSBO-UHFFFAOYSA-N	84161	Positive
NS00008615	Duloxetine	C18H19NOS	CAS_RN: 116539-59-4	CNCC[C@H](Oc1cccc2ccccc12)c1cccs1	ZEUITGRIYCTCEM-KRWDZBQOSA-N	54822	Positive
NS00008616	Mebendazole	C16H13N3O3	CAS_RN: 31431-39-7	COC(=O)Nc1nc2ccc(cc2[nH]1)C(=O)c1ccccc1	OPXLLQIJSORQAM-UHFFFAOYSA-N	3890	Positive;Negative
NS00008617	Gestodene	C21H26O2	CAS_RN: 60282-87-3	CCC12CCC3C(CCC4=CC(=O)CCC34)C1C=C[C@@]2(O)C#C	SIGSPDASOTUPFS-KQMXEUTGSA-N	2298532	Positive
NS00008620	Digoxin	C41H64O14	CAS_RN: 20830-75-5	C[C@H]1O[C@H](C[C@H](O)[C@@H]1O)O[C@H]1[C@@H](O)C[C@H](O[C@H]2[C@@H](O)C[C@H](O[C@H]3CC[C@@]4(C)[C@H](CC[C@@H]5[C@@H]4C[C@@H](O)[C@]4(C)[C@H](CC[C@]54O)C4=CC(=O)OC4)C3)O[C@@H]2C)O[C@@H]1C	LTMHDMANZUZIPE-PUGKRICDSA-N	2006532	Positive;Negative
NS00008621	Microcystin RR	C49H75N13O12	CAS_RN: 111755-37-4	COC(Cc1ccccc1)C(C)C=C(C)C=CC1NC(=O)C(CCCN=C(N)N)NC(=O)C(C)C(NC(=O)C(CCCN=C(N)N)NC(=O)C(C)NC(=O)C(=C)N(C)C(=O)CCC(NC(=O)C1C)C(O)=O)C(O)=O	JIGDOBKZMULDHS-UHFFFAOYSA-N	10471383	Positive;Negative
NS00008626	N-Isopropyl-N'-phenyl-p-phenylenediamine	C15H18N2	CAS_RN: 101-72-4	CC(C)Nc1ccc(Nc2ccccc2)cc1	OUBMGJOQLXMSNT-UHFFFAOYSA-N	7292	Positive
NS00008630	Furosemide	C12H11ClN2O5S	CAS_RN: 54-31-9	NS(=O)(=O)c1cc(C(O)=O)c(NCc2ccco2)cc1Cl	ZZUFCTLCJUWOSV-UHFFFAOYSA-N	3322	Positive;Negative
NS00008631	5-Azacytidine	C8H12N4O5	CAS_RN: 320-67-2	Nc1ncn([C@@H]2O[C@H](CO)[C@@H](O)[C@H]2O)c(=O)n1	NMUSYJAQQFHJEW-KVTDHHQDSA-N	9072	Positive
NS00008648	Fluazinam	C13H4Cl2F6N4O4	CAS_RN: 79622-59-6	[O-][N+](=O)c1cc(c(Cl)c(c1Nc1ncc(cc1Cl)C(F)(F)F)[N+]([O-])=O)C(F)(F)F	UZCGKGPEKUCDTF-UHFFFAOYSA-N	82831	Negative
NS00008649	4-(1,1,3,3-Tetramethylbutyl)phenol	C14H22O	CAS_RN: 140-66-9	CC(C)(C)CC(C)(C)c1ccc(O)cc1	ISAVYTVYFVQUDY-UHFFFAOYSA-N	8483	Negative
NS00008655	2,5-Dimethoxy-4-methylphenethylamine	C11H17NO2	CAS_RN: 24333-19-5	COc1cc(CCN)c(OC)cc1C	UNQQFDCVEMVQHM-UHFFFAOYSA-N	119559	Positive
NS00008659	Fluoxastrobin	C21H16ClFN4O5	CAS_RN: 361377-29-9	CON=C(C1=NOCCO1)c1ccccc1Oc1ncnc(Oc2ccccc2Cl)c1F	UFEODZBUAFNAEU-NLRVBDNBSA-N	9223963	Positive
NS00008662	Cefuroxime	C16H16N4O8S	CAS_RN: 55268-75-2	CON=C(C(=O)N[C@H]1[C@H]2SCC(COC(N)=O)=C(N2C1=O)C(O)=O)c1ccco1	JFPVXVDWJQMJEE-SWWZKJRFSA-N	4514699	Negative
NS00008663	Etofylline	C9H12N4O3	CAS_RN: 519-37-9	Cn1c2ncn(CCO)c2c(=O)n(C)c1=O	NWPRCRWQMGIBOT-UHFFFAOYSA-N	1820	Positive
NS00008665	Cimetidine	C10H16N6S	CAS_RN: 51481-61-9	CN=C(NCCSCc1nc[nH]c1C)NC#N	AQIXAKUUQRKLND-UHFFFAOYSA-N	2654	Positive;Negative
NS00008673	Bromazepam	C14H10BrN3O	CAS_RN: 1812-30-2	Brc1ccc2NC(=O)CN=C(c3ccccn3)c2c1	VMIYHDSEFNYJSL-UHFFFAOYSA-N	2347	Positive;Negative
NS00008674	5,6-Dimethyl-1H-benzotriazole	C8H9N3	CAS_RN: 4184-79-6	Cc1cc2n[nH]nc2cc1C	MVPKIPGHRNIOPT-UHFFFAOYSA-N	70242	Positive
NS00008680	Diazoxide	C8H7ClN2O2S	CAS_RN: 364-98-7	CC1=NS(=O)(=O)c2cc(Cl)ccc2N1	GDLBFKVLRPITMI-UHFFFAOYSA-N	2911	Positive
NS00008682	Flupirtine	C15H17FN4O2	CAS_RN: 56995-20-1	CCOC(=O)Nc1ccc(NCc2ccc(F)cc2)nc1N	JUUFBMODXQKSTD-UHFFFAOYSA-N	48119	Positive
NS00008687	Nandrolone	C18H26O2	CAS_RN: 434-22-0	C[C@]12CC[C@H]3[C@@H](CCC4=CC(=O)CC[C@H]34)[C@@H]1CC[C@@H]2O	NPAGDVCDWIYMMC-IZPLOLCNSA-N	9520	Positive
NS00008689	Metosulam	C14H13Cl2N5O4S	CAS_RN: 139528-85-1	COc1cc(OC)n2nc(nc2n1)S(=O)(=O)Nc1c(Cl)ccc(C)c1Cl	VGHPMIFEKOFHHQ-UHFFFAOYSA-N	77938	Positive;Negative
NS00008696	N-{propyl[2-(2,4,6-trichlorophenoxy)ethyl]carbamoyl}formamide	C13H15Cl3N2O3	CAS_RN: 139542-32-8	CCCN(CCOc1c(Cl)cc(Cl)cc1Cl)C(=O)NC=O	RHDVQZWCBQXOJW-UHFFFAOYSA-N	23255241	Positive
NS00008697	L-Cysteine	C3H7NO2S	CAS_RN: 52-90-4	N[C@@H](CS)C(O)=O	XUJNEKJLAYXESH-REOHCLBHSA-N	5653	Positive
NS00008698	D-Xylose	C5H10O5	CAS_RN: 58-86-6	OC1COC(O)C(O)C1O	SRBFZHDQGSBBOR-UHFFFAOYSA-N	21230436	Negative
NS00008707	Vecuronium	C34H57N2O4	CAS_RN: 50700-72-6	CC(=O)O[C@H]1[C@H](C[C@H]2[C@@H]3CC[C@H]4C[C@H](OC(C)=O)[C@H](C[C@]4(C)[C@H]3CC[C@]12C)N1CCCCC1)[N+]1(C)CCCCC1	BGSZAXLLHYERSY-XQIGCQGXSA-N	36358	Positive
NS00008708	Tacrolimus	C44H69NO12	CAS_RN: 104987-11-3	CO[C@@H]1CC(CC[C@H]1O)C=C(/C)[C@H]1OC(=O)[C@@H]2CCCCN2C(=O)C(=O)[C@]2(O)O[C@@H]([C@H](C[C@H]2C)OC)[C@H](C[C@@H](C)CC(C)=C[C@@H](CC=C)C(=O)C[C@H](O)[C@H]1C)OC	QJJXYPPXXYFBGM-NYOQZLQMSA-N	393220	Positive;Negative
NS00008711	Chlormezanone	C11H12ClNO3S	CAS_RN: 80-77-3	CN1C(c2ccc(Cl)cc2)S(=O)(=O)CCC1=O	WEQAYVWKMWHEJO-UHFFFAOYSA-N	2616	Positive
NS00008715	Glutaric anhydride	C5H6O3	CAS_RN: 108-55-4	O=C1CCCC(=O)O1	VANNPISTIUFMLH-UHFFFAOYSA-N	7652	Negative
NS00008723	Silybin	C25H22O10	CAS_RN: 22888-70-6	COc1cc(ccc1O)C1Oc2cc(ccc2OC1CO)C1Oc2cc(O)cc(O)c2C(=O)C1O	SEBFKMXJBCUCAI-UHFFFAOYSA-N	5024	Positive;Negative
NS00008724	Tris(4-methylphenyl) phosphate	C21H21O4P	CAS_RN: 78-32-0	Cc1ccc(OP(=O)(Oc2ccc(C)cc2)Oc2ccc(C)cc2)cc1	BOSMZFBHAYFUBJ-UHFFFAOYSA-N	6281	Positive
NS00008728	2-Methylpropanoic acid	C4H8O2	CAS_RN: 79-31-2	CC(C)C(O)=O	KQNPFQTWMSNSAP-UHFFFAOYSA-N	6341	Positive
NS00008729	N-Phenyl-1,4-benzenediamine	C12H12N2	CAS_RN: 101-54-2	Nc1ccc(Nc2ccccc2)cc1	ATGUVEKSASEFFO-UHFFFAOYSA-N	7283	Positive
NS00008732	Phencyclidine	C17H25N	CAS_RN: 77-10-1	C1CCN(CC1)C1(CCCCC1)c1ccccc1	JTJMJGYZQZDUJJ-UHFFFAOYSA-N	6224	Positive
NS00008736	Stanozolol	C21H32N2O	CAS_RN: 10418-03-8	C[C@]1(O)CC[C@H]2[C@@H]3CC[C@H]4Cc5[nH]ncc5C[C@]4(C)[C@H]3CC[C@]12C	LKAJKIOFIWVMDJ-IYRCEVNGSA-N	23582	Positive
NS00008737	Dextrothyroxine	C15H11I4NO4	CAS_RN: 51-49-0	N[C@H](Cc1cc(I)c(Oc2cc(I)c(O)c(I)c2)c(I)c1)C(O)=O	XUIIKFGFIJCVMT-GFCCVEGCSA-N	8402	Positive;Negative
NS00008740	etamiphyllin	C13H21N5O2	CAS_RN: 314-35-2	CCN(CC)CCn1cnc2n(C)c(=O)n(C)c(=O)c12	AWKLBIOQCIORSB-UHFFFAOYSA-N	26354	Positive
NS00008741	Carisoprodol	C12H24N2O4	CAS_RN: 78-44-4	CCCC(C)(COC(N)=O)COC(=O)NC(C)C	OFZCIYFFPZCNJE-UHFFFAOYSA-N	2478	Positive
NS00008743	2-Butoxyethyl acetate	C8H16O3	CAS_RN: 112-07-2	CCCCOCCOC(C)=O	NQBXSWAWVZHKBZ-UHFFFAOYSA-N	7868	Positive
NS00008745	Alprenolol	C15H23NO2	CAS_RN: 13655-52-2	CC(C)NCC(O)COc1ccccc1CC=C	PAZJSJFMUHDSTF-UHFFFAOYSA-N	2035	Positive
NS00008747	Flunixin	C14H11F3N2O2	CAS_RN: 38677-85-9	Cc1c(Nc2ncccc2C(O)=O)cccc1C(F)(F)F	NOOCSNJCXJYGPE-UHFFFAOYSA-N	34911	Positive;Negative
NS00008748	4-Octylphenol	C14H22O	CAS_RN: 1806-26-4	CCCCCCCCc1ccc(O)cc1	NTDQQZYCCIDJRK-UHFFFAOYSA-N	14958	Positive
NS00008752	Clozapine	C18H19ClN4	CAS_RN: 5786-21-0	CN1CCN(CC1)C1=c2ccccc2=Nc2ccc(Cl)cc2N1	ZUXABONWMNSFBN-UHFFFAOYSA-N	2716	Positive
NS00008760	Cyclopenta[g]-2-benzopyran, 1,3,4,6,7,8-hexahydro-4,6,6,7,8,8-hexamethyl-	C18H26O	CAS_RN: 1222-05-5	CC1C(C)(C)c2cc3COCC(C)c3cc2C1(C)C	ONKNPOPIGWHAQC-UHFFFAOYSA-N	82618	Positive
NS00008765	Methyl salicylate	C8H8O3	CAS_RN: 119-36-8	COC(=O)c1ccccc1O	OSWPMRLSEDHDFF-UHFFFAOYSA-N	13848808	Negative
NS00008779	Phenylephrine	C9H13NO2	CAS_RN: 59-42-7	CNC[C@H](O)c1cccc(O)c1	SONNWYBIRXJNDC-VIFPVBQESA-N	5818	Positive
NS00008782	Simvastatin	C25H38O5	CAS_RN: 79902-63-9	CCC(C)(C)C(=O)O[C@H]1C[C@@H](C)C=C2C=C[C@H](C)[C@H](CC[C@@H]3C[C@@H](O)CC(=O)O3)[C@@H]12	RYMZZMVNJRMUDD-HGQWONQESA-N	49179	Positive
NS00008784	Cycluron	C11H22N2O	CAS_RN: 2163-69-1	CN(C)C(=O)NC1CCCCCCC1	DQZCVNGCTZLGAQ-UHFFFAOYSA-N	15694	Positive
NS00008785	Benzoic acid	C7H6O2	CAS_RN: 65-85-0	OC(=O)c1ccccc1	WPYMKLBDIGXBTP-UHFFFAOYSA-N	238	Positive;Negative
NS00008789	Dimethyldioctylammonium	C18H40N	CAS_RN: 5538-94-3	CCCCCCCC[N+](C)(C)CCCCCCCC	MELGLHXCBHKVJG-UHFFFAOYSA-N	56344	Positive
NS00008805	Carbosulfan	C20H32N2O3S	CAS_RN: 55285-14-8	CCCCN(CCCC)SN(C)C(=O)Oc1cccc2CC(C)(C)Oc12	JLQUFIHWVLZVTJ-UHFFFAOYSA-N	37764	Positive
NS00008814	4,4'-Dichlorobenzophenone	C13H8Cl2O	CAS_RN: 90-98-2	Clc1ccc(cc1)C(=O)c1ccc(Cl)cc1	OKISUZLXOYGIFP-UHFFFAOYSA-N	6767	Positive
NS00008817	Dichlofluanid	C9H11Cl2FN2O2S2	CAS_RN: 1085-98-9	CN(C)S(=O)(=O)N(SC(F)(Cl)Cl)c1ccccc1	WURGXGVFSMYFCG-UHFFFAOYSA-N	13520	Positive
NS00008818	ERGOSTEROL	C28H44O	CAS_RN: 57-87-4	CC(C)[C@@H](C)C=C[C@@H](C)[C@H]1CC[C@H]2C3=CC=C4C[C@@H](O)CC[C@]4(C)[C@H]3CC[C@]12C	DNVPQKQSNYMLRS-APGDWVJJSA-N	392539	Positive
NS00008820	Aspon	C12H28O5P2S2	CAS_RN: 3244-90-4	CCCOP(=S)(OCCC)OP(=S)(OCCC)OCCC	IIDFEIDMIKSJSV-UHFFFAOYSA-N	17576	Positive
NS00008822	Losartan	C22H23ClN6O	CAS_RN: 114798-26-4	CCCCc1nc(Cl)c(CO)n1Cc1ccc(cc1)-c1ccccc1-c1nn[nH]n1	PSIFNNKUMBGKDQ-UHFFFAOYSA-N	3824	Positive;Negative
NS00008823	Pyrithyldione	C9H13NO2	CAS_RN: 77-04-3	CCC1(CC)C(=O)NC=CC1=O	NZASCBIBXNPDMH-UHFFFAOYSA-N	4820	Positive
NS00008824	Barban	C11H9Cl2NO2	CAS_RN: 101-27-9	ClCC#CCOC(=O)Nc1cccc(Cl)c1	MCOQHIWZJUDQIC-UHFFFAOYSA-N	7270	Positive
NS00008825	1-(1,2,3,5,6,7,8,8a-Octahydro-2,3,8,8-tetramethyl-2-naphthyl)ethan-1-one	C16H26O	CAS_RN: 68155-66-8	CC1C=C2CCCC(C)(C)C2CC1(C)C(C)=O	NOMWSTMYQKABST-UHFFFAOYSA-N	98184	Positive
NS00008826	Desloratadine	C19H19ClN2	CAS_RN: 100643-71-8	Clc1ccc2c(CCc3cccnc3C2=C2CCNCC2)c1	JAUOIFJMECXRGI-UHFFFAOYSA-N	110575	Positive
NS00008830	Carbetamide	C12H16N2O3	CAS_RN: 16118-49-3	CCNC(=O)[C@H](C)OC(=O)Nc1ccccc1	AMRQXHFXNZFDCH-VIFPVBQESA-N	391366	Positive;Negative
NS00008833	Clemastine	C21H26ClNO	CAS_RN: 15686-51-8	CN1CCCC1CCOC(C)(c1ccccc1)c1ccc(Cl)cc1	YNNUSGIPVFPVBX-UHFFFAOYSA-N	2679	Positive
NS00008835	Aminotadalafil	C21H18N4O4	CAS_RN: 385769-84-6	NN1CC(=O)N2[C@H](Cc3c([nH]c4ccccc34)[C@H]2c2ccc3OCOc3c2)C1=O	VUKJGAVIWMPOOJ-FOIQADDNSA-N	8353972	Positive
NS00008837	Diflufenican	C19H11F5N2O2	CAS_RN: 83164-33-4	Fc1ccc(NC(=O)c2cccnc2Oc2cccc(c2)C(F)(F)F)c(F)c1	WYEHFWKAOXOVJD-UHFFFAOYSA-N	82834	Positive;Negative
NS00008846	Vandetanib	C22H24BrFN4O2	CAS_RN: 443913-73-3	COc1cc2c(Nc3ccc(Br)cc3F)ncnc2cc1OCC1CCN(C)CC1	UHTHHESEBZOYNR-UHFFFAOYSA-N	2338979	Positive
NS00008847	gluconic acid	C6H12O7	CAS_RN: 526-95-4	OC[C@@H](O)[C@@H](O)[C@H](O)[C@@H](O)C(O)=O	RGHNJXZEOKUKBD-SQOUGZDYSA-N	10240	Positive;Negative
NS00008853	2(3H)-Furanone, dihydro-3-hydroxy-4,4-dimethyl-	C6H10O3	CAS_RN: 5405-40-3	CC1(C)COC(=O)C1O	SERHXTVXHNVDKA-UHFFFAOYSA-N	964	Positive
NS00008865	Bisphenol A	C15H16O2	CAS_RN: 80-05-7	CC(C)(c1ccc(O)cc1)c1ccc(O)cc1	IISBACLAFKSPIT-UHFFFAOYSA-N	6371	Positive;Negative
NS00008868	Nadide	C21H28N7O14P2	CAS_RN: 53-84-9	NC(=O)c1ccc[n+](c1)C1OC(COP([O-])(=O)OP(O)(=O)OCC2OC(C(O)C2O)n2cnc3c(N)ncnc23)C(O)C1O	BAWFJGJZGIEFAR-UHFFFAOYSA-N	5681	Positive;Negative
NS00008869	Bromofenoxim	C13H7Br2N3O6	CAS_RN: 13181-17-4	Oc1c(Br)cc(C=N/Oc2ccc(cc2[N+]([O-])=O)[N+]([O-])=O)cc1Br	XTFNPKDYCLFGPV-SOFYXZRVSA-N	10443139	Negative
NS00008874	Chrysin	C15H10O4	CAS_RN: 480-40-0	Oc1cc(O)c2c(c1)oc(cc2=O)-c1ccccc1	RTIXKCRFFJGDFG-UHFFFAOYSA-N	4444926	Positive;Negative
NS00008883	Amoxicillin	C16H19N3O5S	CAS_RN: 26787-78-0	CC1(C)SC2C(NC(=O)C(N)c3ccc(O)cc3)C(=O)N2C1C(O)=O	LSQZJLSUYDQPKJ-UHFFFAOYSA-N	2086	Positive;Negative
NS00008885	JWH-210	C26H27NO	CAS_RN: 824959-81-1	CCCCCn1cc(C(=O)c2ccc(CC)c3ccccc23)c2ccccc12	LACIUQLUNACUKC-UHFFFAOYSA-N	24617616	Positive
NS00008889	Vitamin D3	C27H44O	CAS_RN: 67-97-0	CC(C)CCC[C@@H](C)[C@H]1CC[C@H]2C(CCC[C@]12C)=CC=C1/C[C@@H](O)CCC1=C	QYSXJUFSXHHAJI-FVUVGDFOSA-N	4446800	Positive
NS00008895	Chloridazon	C10H8ClN3O	CAS_RN: 1698-60-8	Nc1cnn(-c2ccccc2)c(=O)c1Cl	WYKYKTKDBLFHCY-UHFFFAOYSA-N	14790	Positive;Negative
NS00008896	2,6-Dimethylaniline	C8H11N	CAS_RN: 87-62-7	Cc1cccc(C)c1N	UFFBMTHBGFGIHF-UHFFFAOYSA-N	6630	Positive
NS00008908	Norfluoxetine	C16H16F3NO	CAS_RN: 83891-03-6	NCCC(Oc1ccc(cc1)C(F)(F)F)c1ccccc1	WIQRCHMSJFFONW-UHFFFAOYSA-N	4382	Positive
NS00008920	Rosiglitazone	C18H19N3O3S	CAS_RN: 122320-73-4	CN(CCOc1ccc(CC2SC(=O)NC2=O)cc1)c1ccccn1	YASAKCUCGLMORW-UHFFFAOYSA-N	70383	Positive
NS00008930	Tetracaine	C15H24N2O2	CAS_RN: 94-24-6	CCCCNc1ccc(cc1)C(=O)OCCN(C)C	GKCBAIGFKIBETG-UHFFFAOYSA-N	5218	Positive
NS00008936	Loxapine	C18H18ClN3O	CAS_RN: 70020-54-1	CN1CCN(CC1)C1=Nc2ccccc2Oc2ccc(Cl)cc12	XJGVXQDUIWGIRW-UHFFFAOYSA-N	3827	Positive
NS00008938	Triflumuron	C15H10ClF3N2O3	CAS_RN: 64628-44-0	FC(F)(F)Oc1ccc(NC(=O)NC(=O)c2ccccc2Cl)cc1	XAIPTRIXGHTTNT-UHFFFAOYSA-N	43172	Positive;Negative
NS00008943	5-Methyl-1H-benzotriazole	C7H7N3	CAS_RN: 136-85-6	Cc1ccc2[nH]nnc2c1	LRUDIIUSNGCQKF-UHFFFAOYSA-N	8381	Positive;Negative
NS00008944	Fluocinolone acetonide	C24H30F2O6	CAS_RN: 67-73-2	CC1(C)O[C@@H]2C[C@H]3[C@@H]4C[C@H](F)C5=CC(=O)C=C[C@]5(C)[C@@]4(F)[C@@H](O)C[C@]3(C)[C@@]2(O1)C(=O)CO	FEBLZLNTKCEFIT-VSXGLTOVSA-N	5980	Positive;Negative
NS00008947	Acetazolamide	C4H6N4O3S2	CAS_RN: 59-66-5	CC(=O)Nc1nnc(s1)S(N)(=O)=O	BZKPWHYZMXOIDC-UHFFFAOYSA-N	1909	Positive;Negative
NS00008950	Flurenol	C14H10O3	CAS_RN: 467-69-6	OC(=O)C1(O)c2ccccc2-c2ccccc12	GXAMYUGOODKVRM-UHFFFAOYSA-N	9685	Negative
NS00008954	Clopidogrel	C16H16ClNO2S	CAS_RN: 90055-48-4	COC(=O)C(N1CCc2sccc2C1)c1ccccc1Cl	GKTWGGQPFAXNFI-UHFFFAOYSA-N	2704	Positive
NS00008966	Maleic acid	C4H4O4	CAS_RN: 130007-48-6	OC(=O)C=C/C(O)=O	VZCYOOQTPOCHFL-UPHRSURJSA-N	392248	Positive;Negative
NS00008968	Clorophene	C13H11ClO	CAS_RN: 120-32-1	Oc1ccc(Cl)cc1Cc1ccccc1	NCKMMSIFQUPKCK-UHFFFAOYSA-N	8118	Negative
NS00008969	Allethrin	C19H26O3	CAS_RN: 584-79-2	CC(C)=CC1C(C(=O)OC2CC(=O)C(CC=C)=C2C)C1(C)C	ZCVAOQKBXKSDMS-UHFFFAOYSA-N	10958	Positive;Negative
NS00008982	Trifluralin	C13H16F3N3O4	CAS_RN: 1582-09-8	CCCN(CCC)c1c(cc(cc1[N+]([O-])=O)C(F)(F)F)[N+]([O-])=O	ZSDSQXJSNMTJDA-UHFFFAOYSA-N	5368	Positive
NS00008990	Phentermine	C10H15N	CAS_RN: 122-09-8	CC(C)(N)Cc1ccccc1	DHHVAGZRUROJKS-UHFFFAOYSA-N	4607	Positive
NS00008999	Olmesartan	C24H26N6O3	CAS_RN: 144689-24-7	CCCc1nc(c(C(O)=O)n1Cc1ccc(cc1)-c1ccccc1-c1nn[nH]n1)C(C)(C)O	VTRAEEWXHOVJFV-UHFFFAOYSA-N	139674	Positive;Negative
NS00009000	Acyclovir	C8H11N5O3	CAS_RN: 59277-89-3	Nc1nc(=O)c2ncn(COCCO)c2[nH]1	MKUXAQIIEYXACX-UHFFFAOYSA-N	1945	Positive;Negative
NS00009015	4-Hydroxyandrostenedione	C19H26O3	CAS_RN: 566-48-3	C[C@]12CC[C@H]3[C@@H](CCC4=C(O)C(=O)CC[C@]34C)[C@@H]1CCC2=O	OSVMTWJCGUFAOD-KZQROQTASA-N	10799	Positive
NS00009016	Butroxydim	C24H33NO4	CAS_RN: 138164-12-2	CCCC(=O)c1c(C)cc(C)c(C2CC(O)=C(C(CC)=NOCC)C(=O)C2)c1C	ZOGDSYNXUXQGHF-UHFFFAOYSA-N	16742460	Positive
NS00009020	Oxyphenbutazone	C19H20N2O3	CAS_RN: 129-20-4	CCCCC1C(=O)N(N(C1=O)c1ccc(O)cc1)c1ccccc1	HFHZKZSRXITVMK-UHFFFAOYSA-N	4480	Positive;Negative
NS00009022	JWH 015	C23H21NO	CAS_RN: 155471-08-2	CCCn1c(C)c(C(=O)c2cccc3ccccc23)c2ccccc12	LJSBBBWQTLXQEN-UHFFFAOYSA-N	3480676	Positive
NS00009026	Dinoprostone	C20H32O5	CAS_RN: 363-24-6	CCCCCC(O)C=CC1C(O)CC(=O)C1CC=CCCCC(O)=O	XEYBRNLFEZDVAW-RTYMFESYSA-N	4510140	Negative
NS00009027	Guanosine	C10H13N5O5	CAS_RN: 118-00-3	Nc1nc(=O)c2ncn(C3OC(CO)C(O)C3O)c2[nH]1	NYHBQMYGNKIUIF-UHFFFAOYSA-N	745	Positive;Negative
NS00009032	Piperidine	C5H11N	CAS_RN: 110-89-4	C1CCNCC1	NQRYJNQNLNOLGT-UHFFFAOYSA-N	7791	Positive
NS00009040	2,3-Dihydroxybenzoic acid	C7H6O4	CAS_RN: 303-38-8	OC(=O)c1cccc(O)c1O	GLDQAMYCGOIJDV-UHFFFAOYSA-N	18	Positive;Negative
NS00009049	Bumetanide	C17H20N2O5S	CAS_RN: 28395-03-1	CCCCNc1cc(cc(c1Oc1ccccc1)S(N)(=O)=O)C(O)=O	MAEIEVLCKWDQJH-UHFFFAOYSA-N	2377	Positive
NS00009054	Atorvastatin	C33H35FN2O5	CAS_RN: 134523-00-5	CC(C)c1c(C(=O)Nc2ccccc2)c(c(-c2ccc(F)cc2)n1CC[C@@H](O)C[C@@H](O)CC(O)=O)-c1ccccc1	XUKUURHRXDUEBC-KAYWLYCHSA-N	54810	Positive;Negative
NS00009066	1-Butyl-3-(1-naphthoyl) indole	C23H21NO	CAS_RN: 208987-48-8	CCCCn1cc(C(=O)c2cccc3ccccc23)c2ccccc12	VCHHHSMPMLNVGS-UHFFFAOYSA-N	8647081	Positive
NS00009070	3,5-dihydroxy-4-[3-(4-hydroxyphenyl)propanoyl]phenyl 2-O-(6-deoxy-ÃŽÂ±-Dmannopyranosyl)-ÃŽÂ²-D-gulopyranoside	C27H34O14	CAS_RN: 18916-17-1	CC1OC(OC2C(O)C(O)C(CO)OC2Oc2cc(O)c(C(=O)CCc3ccc(O)cc3)c(O)c2)C(O)C(O)C1O	CWBZAESOUBENAP-UHFFFAOYSA-N	25070990	Positive
NS00009071	podofilox	C22H22O8	CAS_RN: 477-47-4	COc1cc(cc(OC)c1OC)[C@H]1[C@H]2[C@H](COC2=O)[C@@H](O)c2cc3OCOc3cc12	YJGVMLPVUAXIQN-HAEOHBJNSA-N	65362	Positive;Negative
NS00009074	2-(Trifluoromethyl)benzenesulfonamide	C7H6F3NO2S	CAS_RN: 1869-24-5	NS(=O)(=O)c1ccccc1C(F)(F)F	AFFPZJFLSDVZBV-UHFFFAOYSA-N	2058284	Negative
NS00009075	1-Heptanamine, 2-propyl-	C10H23N	CAS_RN: 194608-78-1	CCCCCC(CN)CCC	SSOBBNSVCWLYPH-UHFFFAOYSA-N	13649209	Positive
NS00009076	Butylated Hydroxyanisole	C11H16O2	CAS_RN: 25013-16-5	COc1ccc(O)c(c1)C(C)(C)C	MRBKEAMVRSLQPH-UHFFFAOYSA-N	8145	Negative
NS00009079	Acifluorfen	C14H7ClF3NO5	CAS_RN: 50594-66-6	OC(=O)c1cc(Oc2ccc(cc2Cl)C(F)(F)F)ccc1[N+]([O-])=O	NUFNQYOELLVIPL-UHFFFAOYSA-N	40113	Positive;Negative
NS00009082	Cysteamine	C2H7NS	CAS_RN: 60-23-1	NCCS	UFULAYFCSOUIOV-UHFFFAOYSA-N	3550477	Positive
NS00009089	Khellol Glucoside	C19H20O10	CAS_RN: 17226-75-4	COc1c2ccoc2cc2oc(CO[C@@H]3O[C@H](CO)[C@@H](O)[C@H](O)[C@H]3O)cc(=O)c12	SJRACCTZSAUMGO-WIMVFMHDSA-N	390535	Positive
NS00009098	Norethisterone	C20H26O2	CAS_RN: 68-22-4	C[C@]12CC[C@H]3[C@@H](CCC4=CC(=O)CC[C@H]34)[C@@H]1CC[C@@]2(O)C#C	VIKNJXKGJWUCNN-XGXHKTLJSA-N	5994	Positive
NS00009111	Ambrisentan	C22H22N2O4	CAS_RN: 177036-94-1	COC(C(Oc1nc(C)cc(C)n1)C(O)=O)(c1ccccc1)c1ccccc1	OUJTZYPIHDYQMC-UHFFFAOYSA-N	171133	Positive
NS00009113	Hexachlorophene	C13H6Cl6O2	CAS_RN: 70-30-4	Oc1c(Cl)cc(Cl)c(Cl)c1Cc1c(O)c(Cl)cc(Cl)c1Cl	ACGUYXCXAPNIKK-UHFFFAOYSA-N	3472	Negative
NS00009116	beta-Alanine	C3H7NO2	CAS_RN: 107-95-9	NCCC(O)=O	UCMIRNVEIXFBKS-UHFFFAOYSA-N	234	Positive;Negative
NS00009118	Apramycin	C21H41N5O11	CAS_RN: 37321-09-8	CNC1C(O)C2OC(OC3C(N)CC(N)C(O)C3O)C(N)CC2OC1OC1OC(CO)C(N)C(O)C1O	XZNUGFQTQHRASN-UHFFFAOYSA-N	388613	Positive
NS00009121	Resmethrin	C22H26O3	CAS_RN: 10453-86-8	CC(C)=CC1C(C(=O)OCc2coc(Cc3ccccc3)c2)C1(C)C	VEMKTZHHVJILDY-UHFFFAOYSA-N	4877	Positive
NS00009122	Megestrol acetate	C24H32O4	CAS_RN: 595-33-5	CC(=O)O[C@@]1(CC[C@H]2[C@@H]3C=C(C)C4=CC(=O)CC[C@]4(C)[C@H]3CC[C@]12C)C(C)=O	RQZAXGRLVPAYTJ-GQFGMJRRSA-N	11192	Positive
NS00009126	Ribavirin	C8H12N4O5	CAS_RN: 36791-04-5	NC(=O)c1ncn(n1)[C@@H]1O[C@H](CO)[C@@H](O)[C@H]1O	IWUCXVSUMQZMFG-AFCXAGJDSA-N	34439	Positive;Negative
NS00009130	8-Chloro-5,10-dihydro-11H-dibenzo[b,e][1,4]diazepin-11-one	C13H9ClN2O	CAS_RN: 50892-62-1	Clc1ccc2Nc3ccccc3C(=O)Nc2c1	YVWNDABPZGGQFE-UHFFFAOYSA-N	2886733	Positive
NS00009131	Moclobemide	C13H17ClN2O2	CAS_RN: 71320-77-9	Clc1ccc(cc1)C(=O)NCCN1CCOCC1	YHXISWVBGDMDLQ-UHFFFAOYSA-N	4087	Positive;Negative
NS00009132	(S)-(-)-alpha,alpha-Diphenyl-2-pyrrolidinemethanol	C17H19NO	CAS_RN: 22348-32-9	OC([C@@H]1CCCN1)(c1ccccc1)c1ccccc1	OGCGXUGBDJGFFY-INIZCTEOSA-N	2007014	Positive
NS00009135	Strychnine	C21H22N2O2	CAS_RN: 57-24-9	O=C1C[C@@H]2OCC=C3CN4CC[C@@]56[C@@H]4C[C@@H]3[C@@H]2[C@@H]5N1c1ccccc61	QMGVPVSNSZLJIA-FVWCLLPLSA-N	389877	Positive
NS00009136	Epoxiconazole	C17H13ClFN3O	CAS_RN: 135319-73-2	Fc1ccc(cc1)C1(Cn2cncn2)OC1c1ccccc1Cl	ZMYFCFLJBGAQRS-UHFFFAOYSA-N	2564795	Positive
NS00009143	Cymoxanil	C7H10N4O3	CAS_RN: 57966-95-7	CCNC(=O)NC(=O)C(=NOC)C#N	XERJKGMBORTKEO-VZUCSPMQSA-N	4516330	Positive;Negative
NS00009146	bicyclo[3.1.0]hexane, 4-methylene-1-(1-methylethyl)-	C10H16	CAS_RN: 3387-41-5	CC(C)C12CC1C(=C)CC2	NDVASEGYNIMXJL-UHFFFAOYSA-N	17769	Positive
NS00009149	Benzydamine	C19H23N3O	CAS_RN: 642-72-8	CN(C)CCCOc1nn(Cc2ccccc2)c2ccccc12	CNBGNNVCVSKAQZ-UHFFFAOYSA-N	12036	Positive
NS00009152	Allantoin	C4H6N4O3	CAS_RN: 97-59-6	NC(=O)NC1NC(=O)NC1=O	POJWUDADGALRAB-UHFFFAOYSA-N	199	Positive;Negative
NS00009155	Estriol	C18H24O3	CAS_RN: 50-27-1	CC12CCC3C(CCc4cc(O)ccc34)C1CC(O)C2O	PROQIPRRNZUXQM-UHFFFAOYSA-N	3154	Positive
NS00009161	Azinphos-ethyl	C12H16N3O3PS2	CAS_RN: 2642-71-9	CCOP(=S)(OCC)SCn1nnc2ccccc2c1=O	RQVGAIADHNPSME-UHFFFAOYSA-N	16576	Positive
NS00009166	Leucogentian violet	C25H31N3	CAS_RN: 603-48-5	CN(C)c1ccc(cc1)C(c1ccc(cc1)N(C)C)c1ccc(cc1)N(C)C	OAZWDJGLIYNYMU-UHFFFAOYSA-N	62270	Positive
NS00009170	Phosphoric acid, dibutyl ester	C8H19O4P	CAS_RN: 107-66-4	CCCCOP(O)(=O)OCCCC	JYFHYPJRHGVZDY-UHFFFAOYSA-N	7593	Positive
NS00009172	imatinib	C29H31N7O	CAS_RN: 220127-57-1	CN1CCN(Cc2ccc(cc2)C(=O)Nc2ccc(C)c(Nc3nccc(n3)-c3cccnc3)c2)CC1	KTUFNOKKBVMGRW-UHFFFAOYSA-N	5101	Positive;Negative
NS00009178	N-Methyl-2-pyrrolidone	C5H9NO	CAS_RN: 872-50-4	CN1CCCC1=O	SECXISVLQFMRJM-UHFFFAOYSA-N	12814	Positive
NS00009180	Clothianidin	C6H8ClN5O2S	CAS_RN: 210880-92-5	CNC(NCc1cnc(Cl)s1)=N/[N+]([O-])=O	PGOOBECODWQEAB-UHFFFAOYSA-N	184723	Positive;Negative
NS00009185	Naltrexone	C20H23NO4	CAS_RN: 16590-41-3	Oc1ccc2C[C@H]3N(CC4CC4)CC[C@@]45[C@@H](Oc1c24)C(=O)CC[C@@]35O	DQCKKXVULJGBQN-XFWGSAIBSA-N	4514524	Positive
NS00009194	Butylscopolammonium bromide	C21H30NO4	CAS_RN: 149-64-4	CCCC[N+]1(C)[C@H]2CC(C[C@H]1[C@@H]1O[C@H]21)OC(=O)C(CO)c1ccccc1	YBCNXCRZPWQOBR-FAQYLHNASA-N	8654	Positive
NS00009201	Hydrocodone	C18H21NO3	CAS_RN: 125-29-1	COc1ccc2C[C@H]3[C@@H]4CCC(=O)[C@@H]5Oc1c2[C@]45CCN3C	LLPOLZWFYMWNKH-BMEPFDOTSA-N	16787664	Positive
NS00009205	Digitoxigenin	C23H34O4	CAS_RN: 143-62-4	C[C@]12CC[C@H]3[C@@H](CC[C@@H]4C[C@@H](O)CC[C@]34C)[C@@]1(O)CC[C@@H]2C1=CC(=O)OC1	XZTUSOXSLKTKJQ-CESUGQOBSA-N	3571902	Positive
NS00009207	Medroxyprogesterone	C22H32O3	CAS_RN: 520-85-4	C[C@H]1C[C@H]2[C@@H]3CC[C@](O)(C(C)=O)[C@@]3(C)CC[C@@H]2[C@@]2(C)CCC(=O)C=C12	FRQMUZJSZHZSGN-HBNHAYAOSA-N	10185	Positive;Negative
NS00009208	Albendazole	C12H15N3O2S	CAS_RN: 54965-21-8	CCCSc1ccc2nc(NC(=O)OC)[nH]c2c1	HXHWSAZORRCQMX-UHFFFAOYSA-N	1998	Positive;Negative
NS00009215	Moroxydine	C6H13N5O	CAS_RN: 3731-59-7	NC(N)=NC(=N)N1CCOCC1	KJHOZAZQWVKILO-UHFFFAOYSA-N	64715	Positive
NS00009218	Aminopromazine	C19H25N3S	CAS_RN: 58-37-7	CN(C)CC(CN1c2ccccc2Sc2ccccc12)N(C)C	YZQNFFLGIYEXMM-UHFFFAOYSA-N	18278	Positive
NS00009223	Amphetamine,Ã‚Â ethyl	C11H17N	CAS_RN: 457-87-4	CCNC(C)Cc1ccccc1	YAGBSNMZQKEFCO-UHFFFAOYSA-N	9588	Positive
[truncated: 5,587 more rows]
